# Supplementary material for: German-Wide Interlaboratory Study Compares Consistency, Accuracy and Reproducibility of Whole-Genome Short Read Sequencing
Source: Front Microbiol. 2020 Sep 11;11:573972. doi: 10.3389/fmicb.2020.573972 (PMC7516015; doi:10.3389/fmicb.2020.573972)
Supplement: FILE S1 — Information about the strains used for the interlaboratory study. [file Data_Sheet_1.zip]

Archive with 9 entries (9 files):
- Supplementary File 1.DOCX
- Supplementary File 2.DOCX
- Supplementary File 3.XLSX
- Supplementary File 4.CSV
- Supplementary File 5.XLSX
- Supplementary File 6.XLSX
- Supplementary File 7.PDF
- Supplementary File 8.XLSX
- Supplementary File 9.PDF
