# Supplementary material for: German-Wide Interlaboratory Study Compares Consistency, Accuracy and Reproducibility of Whole-Genome Short Read Sequencing
Source: Front Microbiol. 2020 Sep 11;11:573972. doi: 10.3389/fmicb.2020.573972 (PMC7516015; doi:10.3389/fmicb.2020.573972)
Supplement: FILE S1 — Information about the strains used for the interlaboratory study. [file Data_Sheet_1.zip › Supplementary File 4.CSV]

ID	laboratory_code	sample	organism	instrument	sequencing_run	Q30	total_reads	total_bases	coverage_depth	total_number_of_contigs	total_number_of_contigs_1000_bp	size_of_largest_contig_in_bp	GC	N50	CDS	length	MLST_ST	MLST	number_of_resistance_genes	resistance_genes	number_of_plasmid_markers	plasmid_markers	number_of_virulence_factors	virulence_factors
19-RV1-P64-1_LC01_A	LC01	19-RV1-P64-1	Campylobacter	S5	A	39.41	903907	277057831	171.055	37	18	459001	30.46	216717	1632	1577064	4774	22,28,4,28,74,99,35	2	blaOXA-184,tet(O)	0	None found	93	Cj1416c,Cj1417c,Cj1419c,Cj1420c,cadF,cdtA,cdtB,cdtC,cheA,cheV,cheW,cheY,ciaB,ciaC,cysC,eptC,fcl,flaC,flaD,flaG,flgA,flgB,flgC,flgD,flgE,flgF,flgG,flgH,flgI,flgJ,flgK,flgM,flgP,flgQ,flgR,flgS,flhA,flhB,flhF,flhG,fliA,fliD,fliE,fliF,fliG,fliH,fliI,fliK,fliL,fliM,fliN,fliP,fliQ,fliR,fliS,fliW,fliY,gmhA,gmhA2,gmhB,hddA,hddC,hldD,hldE,htrB,jlpA,kpsC,kpsD,kpsE,kpsF,kpsM,kpsS,kpsT,motA,motB,pebA,pflA,po…
19-RV1-P64-1_LC01_B	LC01	19-RV1-P64-1	Campylobacter	S5	B	38.61	1233918	394183464	243.368	40	18	457701	30.45	216981	1623	1578337	4774	22,28,4,28,74,99,35	2	blaOXA-184,tet(O)	0	None found	93	Cj1416c,Cj1417c,Cj1419c,Cj1420c,cadF,cdtA,cdtB,cdtC,cheA,cheV,cheW,cheY,ciaB,ciaC,cysC,eptC,fcl,flaC,flaD,flaG,flgA,flgB,flgC,flgD,flgE,flgF,flgG,flgH,flgI,flgJ,flgK,flgM,flgP,flgQ,flgR,flgS,flhA,flhB,flhF,flhG,fliA,fliD,fliE,fliF,fliG,fliH,fliI,fliK,fliL,fliM,fliN,fliP,fliQ,fliR,fliS,fliW,fliY,gmhA,gmhA2,gmhB,hddA,hddC,hldD,hldE,htrB,jlpA,kpsC,kpsD,kpsE,kpsF,kpsM,kpsS,kpsT,motA,motB,pebA,pflA,po…
19-RV1-P64-1_LC04_A	LC04	19-RV1-P64-1	Campylobacter	MiSeq	A	94.43	797324	155857393	962.261	18	12	399476	30.45	224943	1594	1584225	4774	22,28,4,28,74,99,35	2	blaOXA-184,tet(O)	0	None found	95	Cj1416c,Cj1417c,Cj1419c,Cj1420c,cadF,cdtA,cdtB,cdtC,cheA,cheV,cheW,cheY,ciaB,ciaC,cysC,eptC,fcl,flaA,flaB,flaC,flaD,flaG,flgA,flgB,flgC,flgD,flgE,flgF,flgG,flgH,flgI,flgJ,flgK,flgM,flgP,flgQ,flgR,flgS,flhA,flhB,flhF,flhG,fliA,fliD,fliE,fliF,fliG,fliH,fliI,fliK,fliL,fliM,fliN,fliP,fliQ,fliR,fliS,fliW,fliY,gmhA,gmhA2,gmhB,hddA,hddC,hldD,hldE,htrB,jlpA,kpsC,kpsD,kpsE,kpsF,kpsM,kpsS,kpsT,motA,motB,pe…
19-RV1-P64-1_LC04_B	LC04	19-RV1-P64-1	Campylobacter	MiSeq	B	94.77	1194944	231891014	143.169	19	13	245758	30.45	203107	1595	1584268	4774	22,28,4,28,74,99,35	2	blaOXA-184,tet(O)	0	None found	95	Cj1416c,Cj1417c,Cj1419c,Cj1420c,cadF,cdtA,cdtB,cdtC,cheA,cheV,cheW,cheY,ciaB,ciaC,cysC,eptC,fcl,flaA,flaB,flaC,flaD,flaG,flgA,flgB,flgC,flgD,flgE,flgF,flgG,flgH,flgI,flgJ,flgK,flgM,flgP,flgQ,flgR,flgS,flhA,flhB,flhF,flhG,fliA,fliD,fliE,fliF,fliG,fliH,fliI,fliK,fliL,fliM,fliN,fliP,fliQ,fliR,fliS,fliW,fliY,gmhA,gmhA2,gmhB,hddA,hddC,hldD,hldE,htrB,jlpA,kpsC,kpsD,kpsE,kpsF,kpsM,kpsS,kpsT,motA,motB,pe…
19-RV1-P64-1_LC05_A	LC05	19-RV1-P64-1	Campylobacter	MiSeq	A	96.38	1402168	346862466	214.152	20	13	245130	30.45	203107	1595	1584395	4774	22,28,4,28,74,99,35	2	blaOXA-184,tet(O)	0	None found	95	Cj1416c,Cj1417c,Cj1419c,Cj1420c,cadF,cdtA,cdtB,cdtC,cheA,cheV,cheW,cheY,ciaB,ciaC,cysC,eptC,fcl,flaA,flaB,flaC,flaD,flaG,flgA,flgB,flgC,flgD,flgE,flgF,flgG,flgH,flgI,flgJ,flgK,flgM,flgP,flgQ,flgR,flgS,flhA,flhB,flhF,flhG,fliA,fliD,fliE,fliF,fliG,fliH,fliI,fliK,fliL,fliM,fliN,fliP,fliQ,fliR,fliS,fliW,fliY,gmhA,gmhA2,gmhB,hddA,hddC,hldD,hldE,htrB,jlpA,kpsC,kpsD,kpsE,kpsF,kpsM,kpsS,kpsT,motA,motB,pe…
19-RV1-P64-1_LC05_B	LC05	19-RV1-P64-1	Campylobacter	MiSeq	B	96.89	1292184	318642078	196.729	20	13	245130	30.45	203107	1596	1584395	4774	22,28,4,28,74,99,35	2	blaOXA-184,tet(O)	0	None found	95	Cj1416c,Cj1417c,Cj1419c,Cj1420c,cadF,cdtA,cdtB,cdtC,cheA,cheV,cheW,cheY,ciaB,ciaC,cysC,eptC,fcl,flaA,flaB,flaC,flaD,flaG,flgA,flgB,flgC,flgD,flgE,flgF,flgG,flgH,flgI,flgJ,flgK,flgM,flgP,flgQ,flgR,flgS,flhA,flhB,flhF,flhG,fliA,fliD,fliE,fliF,fliG,fliH,fliI,fliK,fliL,fliM,fliN,fliP,fliQ,fliR,fliS,fliW,fliY,gmhA,gmhA2,gmhB,hddA,hddC,hldD,hldE,htrB,jlpA,kpsC,kpsD,kpsE,kpsF,kpsM,kpsS,kpsT,motA,motB,pe…
19-RV1-P64-1_LC02a_A	LC02a	19-RV1-P64-1	Campylobacter	iSeq	A	91.04	771428	105827338	653.377	45	17	459504	30.45	214474	1591	1582434	4774	22,28,4,28,74,99,35	2	blaOXA-184,tet(O)	0	None found	95	Cj1416c,Cj1417c,Cj1419c,Cj1420c,cadF,cdtA,cdtB,cdtC,cheA,cheV,cheW,cheY,ciaB,ciaC,cysC,eptC,fcl,flaA,flaB,flaC,flaD,flaG,flgA,flgB,flgC,flgD,flgE,flgF,flgG,flgH,flgI,flgJ,flgK,flgM,flgP,flgQ,flgR,flgS,flhA,flhB,flhF,flhG,fliA,fliD,fliE,fliF,fliG,fliH,fliI,fliK,fliL,fliM,fliN,fliP,fliQ,fliR,fliS,fliW,fliY,gmhA,gmhA2,gmhB,hddA,hddC,hldD,hldE,htrB,jlpA,kpsC,kpsD,kpsE,kpsF,kpsM,kpsS,kpsT,motA,motB,pe…
19-RV1-P64-1_LC02b_A	LC02b	19-RV1-P64-1	Campylobacter	MiSeq	A	97.8	410176	79521970	490.968	19	13	245758	30.45	203107	1595	1584269	4774	22,28,4,28,74,99,35	2	blaOXA-184,tet(O)	0	None found	95	Cj1416c,Cj1417c,Cj1419c,Cj1420c,cadF,cdtA,cdtB,cdtC,cheA,cheV,cheW,cheY,ciaB,ciaC,cysC,eptC,fcl,flaA,flaB,flaC,flaD,flaG,flgA,flgB,flgC,flgD,flgE,flgF,flgG,flgH,flgI,flgJ,flgK,flgM,flgP,flgQ,flgR,flgS,flhA,flhB,flhF,flhG,fliA,fliD,fliE,fliF,fliG,fliH,fliI,fliK,fliL,fliM,fliN,fliP,fliQ,fliR,fliS,fliW,fliY,gmhA,gmhA2,gmhB,hddA,hddC,hldD,hldE,htrB,jlpA,kpsC,kpsD,kpsE,kpsF,kpsM,kpsS,kpsT,motA,motB,pe…
19-RV1-P64-1_LC02c_A	LC02c	19-RV1-P64-1	Campylobacter	NextSeq	A	87.82	2816406	419409783	258.943	15	10	753815	30.45	245098	1593	1583602	4774	22,28,4,28,74,99,35	2	blaOXA-184,tet(O)	0	None found	97	Cj1416c,Cj1417c,Cj1419c,Cj1420c,cadF,cdtA,cdtB,cdtC,cheA,cheV,cheW,cheY,ciaB,ciaC,cysC,eptC,fcl,flaA,flaB,flaC,flaD,flaG,flgA,flgB,flgC,flgD,flgE,flgF,flgG,flgH,flgI,flgJ,flgK,flgM,flgP,flgQ,flgR,flgS,flhA,flhB,flhF,flhG,fliA,fliD,fliE,fliF,fliG,fliH,fliI,fliK,fliL,fliM,fliN,fliP,fliQ,fliR,fliS,fliW,fliY,gmhA,gmhA2,gmhB,hddA,hddC,hldD,hldE,htrB,jlpA,kpsC,kpsD,kpsE,kpsF,kpsM,kpsS,kpsT,maf4,motA,mo…
19-RV1-P64-1_LC03_A	LC03	19-RV1-P64-1	Campylobacter	iSeq	A	94.05	712444	105802793	653.225	22	12	245098	30.45	203075	1592	1584338	4774	22,28,4,28,74,99,35	2	blaOXA-184,tet(O)	0	None found	96	Cj1416c,Cj1417c,Cj1419c,Cj1420c,cadF,cdtA,cdtB,cdtC,cheA,cheV,cheW,cheY,ciaB,ciaC,cysC,eptC,fcl,flaA,flaB,flaC,flaD,flaG,flgA,flgB,flgC,flgD,flgE,flgF,flgG,flgH,flgI,flgJ,flgK,flgM,flgP,flgQ,flgR,flgS,flhA,flhB,flhF,flhG,fliA,fliD,fliE,fliF,fliG,fliH,fliI,fliK,fliL,fliM,fliN,fliP,fliQ,fliR,fliS,fliW,fliY,gmhA,gmhA2,gmhB,hddA,hddC,hldD,hldE,htrB,jlpA,kpsC,kpsD,kpsE,kpsF,kpsM,kpsS,kpsT,motA,motB,pe…
19-RV1-P64-1_LC03_B	LC03	19-RV1-P64-1	Campylobacter	iSeq	B	93.59	425346	63230454	390.384	20	12	245610	30.45	203075	1593	1583999	4774	22,28,4,28,74,99,35	2	blaOXA-184,tet(O)	0	None found	96	Cj1416c,Cj1417c,Cj1419c,Cj1420c,cadF,cdtA,cdtB,cdtC,cheA,cheV,cheW,cheY,ciaB,ciaC,cysC,eptC,fcl,flaA,flaB,flaC,flaD,flaG,flgA,flgB,flgC,flgD,flgE,flgF,flgG,flgH,flgI,flgJ,flgK,flgM,flgP,flgQ,flgR,flgS,flhA,flhB,flhF,flhG,fliA,fliD,fliE,fliF,fliG,fliH,fliI,fliK,fliL,fliM,fliN,fliP,fliQ,fliR,fliS,fliW,fliY,gmhA,gmhA2,gmhB,hddA,hddC,hldD,hldE,htrB,jlpA,kpsC,kpsD,kpsE,kpsF,kpsM,kpsS,kpsT,motA,motB,pe…
19-RV1-P64-1_LC06_A	LC06	19-RV1-P64-1	Campylobacter	MiSeq	A	89.59	809624	175593423	108.411	51	40	321436	30.47	73786	1590	1581162	4774	22,28,4,28,74,99,35	1	tet(O)	0	None found	94	Cj1416c,Cj1417c,Cj1419c,Cj1420c,cadF,cdtA,cdtB,cdtC,cheA,cheV,cheW,cheY,ciaB,ciaC,cysC,eptC,fcl,flaA,flaB,flaC,flaD,flaG,flgA,flgB,flgC,flgD,flgE,flgF,flgG,flgH,flgI,flgJ,flgK,flgM,flgP,flgQ,flgR,flgS,flhA,flhB,flhF,flhG,fliA,fliD,fliE,fliF,fliG,fliH,fliI,fliL,fliM,fliN,fliP,fliQ,fliR,fliS,fliW,fliY,gmhA,gmhA2,gmhB,hddA,hddC,hldD,hldE,htrB,jlpA,kpsC,kpsD,kpsE,kpsF,kpsM,kpsS,kpsT,motA,motB,pebA,pf…
19-RV1-P64-1_LC06_B	LC06	19-RV1-P64-1	Campylobacter	MiSeq	B	89.01	700072	161460171	996.853	60	51	165195	30.48	54363	1584	1578613	4774	22,28,4,28,74,99,35	2	blaOXA-184,tet(O)	0	None found	93	Cj1416c,Cj1417c,Cj1419c,Cj1420c,cadF,cdtA,cdtB,cdtC,cheA,cheV,cheW,cheY,ciaB,ciaC,cysC,eptC,fcl,flaA,flaB,flaC,flaD,flaG,flgA,flgB,flgC,flgD,flgE,flgF,flgG,flgH,flgI,flgJ,flgK,flgM,flgP,flgQ,flgR,flgS,flhA,flhB,flhF,flhG,fliA,fliE,fliF,fliG,fliH,fliI,fliL,fliM,fliN,fliP,fliQ,fliR,fliS,fliW,fliY,gmhA,gmhA2,gmhB,hddA,hldD,hldE,htrB,jlpA,kpsC,kpsD,kpsE,kpsF,kpsM,kpsS,kpsT,maf4,motA,motB,pebA,pflA,po…
19-RV1-P64-1_LC09_A	LC09	19-RV1-P64-1	Campylobacter	NextSeq	A	92.29	2317414	349929514	216.046	46	17	459054	30.55	215758	1593	1591280	4774	22,28,4,28,74,99,35	2	blaOXA-184,tet(O)	0	None found	96	Cj1416c,Cj1417c,Cj1419c,Cj1420c,cadF,cdtA,cdtB,cdtC,cheA,cheV,cheW,cheY,ciaB,ciaC,cysC,eptC,fcl,flaA,flaB,flaC,flaD,flaG,flgA,flgB,flgC,flgD,flgE,flgF,flgG,flgH,flgI,flgJ,flgK,flgM,flgP,flgQ,flgR,flgS,flhA,flhB,flhF,flhG,fliA,fliD,fliE,fliF,fliG,fliH,fliI,fliK,fliL,fliM,fliN,fliP,fliQ,fliR,fliS,fliW,fliY,gmhA,gmhA2,gmhB,hddA,hddC,hldD,hldE,htrB,jlpA,kpsC,kpsD,kpsE,kpsF,kpsM,kpsS,kpsT,motA,motB,pe…
19-RV1-P64-1_LC09_B	LC09	19-RV1-P64-1	Campylobacter	NextSeq	B	92.42	2184766	329899666	203.68	44	16	459054	30.45	215758	1591	1585000	4774	22,28,4,28,74,99,35	2	blaOXA-184,tet(O)	0	None found	96	Cj1416c,Cj1417c,Cj1419c,Cj1420c,cadF,cdtA,cdtB,cdtC,cheA,cheV,cheW,cheY,ciaB,ciaC,cysC,eptC,fcl,flaA,flaB,flaC,flaD,flaG,flgA,flgB,flgC,flgD,flgE,flgF,flgG,flgH,flgI,flgJ,flgK,flgM,flgP,flgQ,flgR,flgS,flhA,flhB,flhF,flhG,fliA,fliD,fliE,fliF,fliG,fliH,fliI,fliK,fliL,fliM,fliN,fliP,fliQ,fliR,fliS,fliW,fliY,gmhA,gmhA2,gmhB,hddA,hddC,hldD,hldE,htrB,jlpA,kpsC,kpsD,kpsE,kpsF,kpsM,kpsS,kpsT,motA,motB,pe…
19-RV1-P64-1_LC10_A	LC10	19-RV1-P64-1	Campylobacter	NovaSeq	A	92	11612050	1753419550	1082.56	19	11	344809	30.45	224893	1593	1583953	4774	22,28,4,28,74,99,35	2	blaOXA-184,tet(O)	0	None found	96	Cj1416c,Cj1417c,Cj1419c,Cj1420c,cadF,cdtA,cdtB,cdtC,cheA,cheV,cheW,cheY,ciaB,ciaC,cysC,eptC,fcl,flaA,flaB,flaC,flaD,flaG,flgA,flgB,flgC,flgD,flgE,flgF,flgG,flgH,flgI,flgJ,flgK,flgM,flgP,flgQ,flgR,flgS,flhA,flhB,flhF,flhG,fliA,fliD,fliE,fliF,fliG,fliH,fliI,fliK,fliL,fliM,fliN,fliP,fliQ,fliR,fliS,fliW,fliY,gmhA,gmhA2,gmhB,hddA,hddC,hldD,hldE,htrB,jlpA,kpsC,kpsD,kpsE,kpsF,kpsM,kpsS,kpsT,motA,motB,pe…
19-RV1-P64-1_LC10_B	LC10	19-RV1-P64-1	Campylobacter	NovaSeq	B	92.11	12886006	1945786906	1201.33	21	13	245098	30.45	203075	1593	1584104	4774	22,28,4,28,74,99,35	2	blaOXA-184,tet(O)	0	None found	96	Cj1416c,Cj1417c,Cj1419c,Cj1420c,cadF,cdtA,cdtB,cdtC,cheA,cheV,cheW,cheY,ciaB,ciaC,cysC,eptC,fcl,flaA,flaB,flaC,flaD,flaG,flgA,flgB,flgC,flgD,flgE,flgF,flgG,flgH,flgI,flgJ,flgK,flgM,flgP,flgQ,flgR,flgS,flhA,flhB,flhF,flhG,fliA,fliD,fliE,fliF,fliG,fliH,fliI,fliK,fliL,fliM,fliN,fliP,fliQ,fliR,fliS,fliW,fliY,gmhA,gmhA2,gmhB,hddA,hddC,hldD,hldE,htrB,jlpA,kpsC,kpsD,kpsE,kpsF,kpsM,kpsS,kpsT,motA,motB,pe…
19-RV1-P64-1_LC07_A	LC07	19-RV1-P64-1	Campylobacter	MiSeq	A	95.3	3623504	904282032	558.303	19	12	344841	30.47	245758	1604	1589756	4774	22,28,4,28,74,99,35	2	blaOXA-184,tet(O)	0	None found	95	Cj1416c,Cj1417c,Cj1419c,Cj1420c,cadF,cdtA,cdtB,cdtC,cheA,cheV,cheW,cheY,ciaB,ciaC,cysC,eptC,fcl,flaA,flaB,flaC,flaD,flaG,flgA,flgB,flgC,flgD,flgE,flgF,flgG,flgH,flgI,flgJ,flgK,flgM,flgP,flgQ,flgR,flgS,flhA,flhB,flhF,flhG,fliA,fliD,fliE,fliF,fliG,fliH,fliI,fliK,fliL,fliM,fliN,fliP,fliQ,fliR,fliS,fliW,fliY,gmhA,gmhA2,gmhB,hddA,hddC,hldD,hldE,htrB,jlpA,kpsC,kpsD,kpsE,kpsF,kpsM,kpsS,kpsT,motA,motB,pe…
19-RV1-P64-1_LC07_B	LC07	19-RV1-P64-1	Campylobacter	MiSeq	B	95.32	2270180	566582687	349.807	20	13	344550	30.47	245758	1603	1589475	4774	22,28,4,28,74,99,35	2	blaOXA-184,tet(O)	0	None found	95	Cj1416c,Cj1417c,Cj1419c,Cj1420c,cadF,cdtA,cdtB,cdtC,cheA,cheV,cheW,cheY,ciaB,ciaC,cysC,eptC,fcl,flaA,flaB,flaC,flaD,flaG,flgA,flgB,flgC,flgD,flgE,flgF,flgG,flgH,flgI,flgJ,flgK,flgM,flgP,flgQ,flgR,flgS,flhA,flhB,flhF,flhG,fliA,fliD,fliE,fliF,fliG,fliH,fliI,fliK,fliL,fliM,fliN,fliP,fliQ,fliR,fliS,fliW,fliY,gmhA,gmhA2,gmhB,hddA,hddC,hldD,hldE,htrB,jlpA,kpsC,kpsD,kpsE,kpsF,kpsM,kpsS,kpsT,motA,motB,pe…
19-RV1-P64-1_LC08_A	LC08	19-RV1-P64-1	Campylobacter	MiSeq	A	85.05	633354	181817092	112.254	21	17	274063	30.46	137514	1594	1583078	4774	22,28,4,28,74,99,35	2	blaOXA-184,tet(O)	0	None found	95	Cj1416c,Cj1417c,Cj1419c,Cj1420c,cadF,cdtA,cdtB,cdtC,cheA,cheV,cheW,cheY,ciaB,ciaC,cysC,eptC,fcl,flaA,flaB,flaC,flaD,flaG,flgA,flgB,flgC,flgD,flgE,flgF,flgG,flgH,flgI,flgJ,flgK,flgM,flgP,flgQ,flgR,flgS,flhA,flhB,flhF,flhG,fliA,fliD,fliE,fliF,fliG,fliH,fliI,fliK,fliL,fliM,fliN,fliP,fliQ,fliR,fliS,fliW,fliY,gmhA,gmhA2,gmhB,hddA,hddC,hldD,hldE,htrB,jlpA,kpsC,kpsD,kpsE,kpsF,kpsM,kpsS,kpsT,motA,motB,pe…
19-RV1-P64-2_LC01_A	LC01	19-RV1-P64-2	Campylobacter	S5	A	37.61	1265400	403568910	235.175	32	17	574527	30.44	154143	1743	1661690	21	2,1,1,3,2,1,5	1	blaOXA-605	0	None found	115	Cj1135,Cj1136,Cj1137c,Cj1138,Cj1416c,Cj1417c,Cj1419c,Cj1420c,Cj1421c,Cj1422c,Cj1426c,Cj1427c,Cj1432c,Cj1435c,Cj1436c,Cj1437c,Cj1440c,cadF,cdtA,cdtB,cdtC,cheA,cheV,cheW,cheY,ciaB,ciaC,cstIII,cysC,eptC,fcl,flaA,flaB,flaC,flaD,flaG,flgA,flgB,flgC,flgD,flgE,flgF,flgG,flgH,flgI,flgJ,flgK,flgM,flgP,flgQ,flgR,flgS,flhA,flhB,flhF,flhG,fliA,fliD,fliE,fliF,fliG,fliH,fliI,fliK,fliL,fliM,fliN,fliP,fliQ,fliR,…
19-RV1-P64-2_LC01_B	LC01	19-RV1-P64-2	Campylobacter	S5	B	38.03	1331350	425926562	248.204	27	16	419708	30.43	154143	1736	1662478	21	2,1,1,3,2,1,5	1	blaOXA-605	0	None found	117	Cj1135,Cj1136,Cj1137c,Cj1138,Cj1416c,Cj1417c,Cj1419c,Cj1420c,Cj1421c,Cj1422c,Cj1426c,Cj1427c,Cj1432c,Cj1434c,Cj1435c,Cj1436c,Cj1437c,Cj1438c,Cj1440c,cadF,cdtA,cdtB,cdtC,cheA,cheV,cheW,cheY,ciaB,ciaC,cstIII,cysC,eptC,fcl,flaA,flaB,flaC,flaD,flaG,flgA,flgB,flgC,flgD,flgE,flgF,flgG,flgH,flgI,flgJ,flgK,flgM,flgP,flgQ,flgR,flgS,flhA,flhB,flhF,flhG,fliA,fliD,fliE,fliF,fliG,fliH,fliI,fliK,fliL,fliM,fliN…
19-RV1-P64-2_LC04_A	LC04	19-RV1-P64-2	Campylobacter	MiSeq	A	94.38	1144546	223258860	130.102	24	15	595209	30.43	189507	1712	1664406	21	2,1,1,3,2,1,5	1	blaOXA-605	0	None found	115	Cj1135,Cj1136,Cj1137c,Cj1138,Cj1416c,Cj1417c,Cj1419c,Cj1420c,Cj1421c,Cj1422c,Cj1426c,Cj1427c,Cj1432c,Cj1434c,Cj1435c,Cj1436c,Cj1437c,Cj1438c,Cj1440c,cadF,cdtA,cdtB,cdtC,cheA,cheV,cheW,cheY,ciaB,ciaC,cstIII,cysC,eptC,fcl,flaC,flaD,flaG,flgA,flgB,flgC,flgD,flgE,flgF,flgG,flgH,flgI,flgJ,flgK,flgM,flgP,flgQ,flgR,flgS,flhA,flhB,flhF,flhG,fliA,fliD,fliE,fliF,fliG,fliH,fliI,fliK,fliL,fliM,fliN,fliP,fliQ…
19-RV1-P64-2_LC04_B	LC04	19-RV1-P64-2	Campylobacter	MiSeq	B	93.86	830508	162091695	944.572	25	16	406445	30.43	188844	1712	1664468	21	2,1,1,3,2,1,5	1	blaOXA-605	0	None found	114	Cj1135,Cj1136,Cj1137c,Cj1138,Cj1416c,Cj1417c,Cj1419c,Cj1420c,Cj1421c,Cj1422c,Cj1426c,Cj1427c,Cj1432c,Cj1435c,Cj1436c,Cj1437c,Cj1438c,Cj1440c,cadF,cdtA,cdtB,cdtC,cheA,cheV,cheW,cheY,ciaB,ciaC,cstIII,cysC,eptC,fcl,flaC,flaD,flaG,flgA,flgB,flgC,flgD,flgE,flgF,flgG,flgH,flgI,flgJ,flgK,flgM,flgP,flgQ,flgR,flgS,flhA,flhB,flhF,flhG,fliA,fliD,fliE,fliF,fliG,fliH,fliI,fliK,fliL,fliM,fliN,fliP,fliQ,fliR,fl…
19-RV1-P64-2_LC05_A	LC05	19-RV1-P64-2	Campylobacter	MiSeq	A	96.62	1222028	300574862	175.157	25	16	406445	30.43	188844	1712	1664486	21	2,1,1,3,2,1,5	1	blaOXA-605	0	None found	115	Cj1135,Cj1136,Cj1137c,Cj1138,Cj1416c,Cj1417c,Cj1419c,Cj1420c,Cj1421c,Cj1422c,Cj1426c,Cj1427c,Cj1432c,Cj1434c,Cj1435c,Cj1436c,Cj1437c,Cj1438c,Cj1440c,cadF,cdtA,cdtB,cdtC,cheA,cheV,cheW,cheY,ciaB,ciaC,cstIII,cysC,eptC,fcl,flaC,flaD,flaG,flgA,flgB,flgC,flgD,flgE,flgF,flgG,flgH,flgI,flgJ,flgK,flgM,flgP,flgQ,flgR,flgS,flhA,flhB,flhF,flhG,fliA,fliD,fliE,fliF,fliG,fliH,fliI,fliK,fliL,fliM,fliN,fliP,fliQ…
19-RV1-P64-2_LC05_B	LC05	19-RV1-P64-2	Campylobacter	MiSeq	B	96.21	1165066	287076787	167.291	25	16	406445	30.43	188844	1712	1664468	21	2,1,1,3,2,1,5	1	blaOXA-605	0	None found	114	Cj1135,Cj1136,Cj1137c,Cj1138,Cj1416c,Cj1417c,Cj1419c,Cj1420c,Cj1421c,Cj1422c,Cj1426c,Cj1427c,Cj1432c,Cj1435c,Cj1436c,Cj1437c,Cj1438c,Cj1440c,cadF,cdtA,cdtB,cdtC,cheA,cheV,cheW,cheY,ciaB,ciaC,cstIII,cysC,eptC,fcl,flaC,flaD,flaG,flgA,flgB,flgC,flgD,flgE,flgF,flgG,flgH,flgI,flgJ,flgK,flgM,flgP,flgQ,flgR,flgS,flhA,flhB,flhF,flhG,fliA,fliD,fliE,fliF,fliG,fliH,fliI,fliK,fliL,fliM,fliN,fliP,fliQ,fliR,fl…
19-RV1-P64-2_LC02a_A	LC02a	19-RV1-P64-2	Campylobacter	iSeq	A	89.98	1141434	163694147	95.391	36	20	390539	30.43	154223	1712	1664516	21	2,1,1,3,2,1,5	1	blaOXA-605	0	None found	114	Cj1135,Cj1136,Cj1137c,Cj1138,Cj1416c,Cj1417c,Cj1419c,Cj1420c,Cj1421c,Cj1422c,Cj1426c,Cj1427c,Cj1432c,Cj1435c,Cj1436c,Cj1437c,Cj1438c,Cj1440c,cadF,cdtA,cdtB,cdtC,cheA,cheV,cheW,cheY,ciaB,ciaC,cstIII,cysC,eptC,fcl,flaC,flaD,flaG,flgA,flgB,flgC,flgD,flgE,flgF,flgG,flgH,flgI,flgJ,flgK,flgM,flgP,flgQ,flgR,flgS,flhA,flhB,flhF,flhG,fliA,fliD,fliE,fliF,fliG,fliH,fliI,fliK,fliL,fliM,fliN,fliP,fliQ,fliR,fl…
19-RV1-P64-2_LC02b_A	LC02b	19-RV1-P64-2	Campylobacter	MiSeq	A	98.44	581920	112555233	655.903	21	14	599018	30.43	189507	1712	1664102	21	2,1,1,3,2,1,5	1	blaOXA-605	0	None found	116	Cj1135,Cj1136,Cj1137c,Cj1138,Cj1416c,Cj1417c,Cj1419c,Cj1420c,Cj1421c,Cj1422c,Cj1426c,Cj1427c,Cj1432c,Cj1434c,Cj1435c,Cj1436c,Cj1437c,Cj1438c,Cj1440c,cadF,cdtA,cdtB,cdtC,cheA,cheV,cheW,cheY,ciaB,ciaC,cstIII,cysC,eptC,fcl,flaC,flaD,flaG,flgA,flgB,flgC,flgD,flgE,flgF,flgG,flgH,flgI,flgJ,flgK,flgM,flgP,flgQ,flgR,flgS,flhA,flhB,flhF,flhG,fliA,fliD,fliE,fliF,fliG,fliH,fliI,fliK,fliL,fliM,fliN,fliP,fliQ…
19-RV1-P64-2_LC02c_A	LC02c	19-RV1-P64-2	Campylobacter	NextSeq	A	87.05	5154312	765875134	446.305	27	16	595177	30.42	189475	1712	1664244	21	2,1,1,3,2,1,5	1	blaOXA-605	0	None found	114	Cj1135,Cj1136,Cj1137c,Cj1138,Cj1416c,Cj1417c,Cj1419c,Cj1420c,Cj1421c,Cj1422c,Cj1426c,Cj1427c,Cj1432c,Cj1435c,Cj1436c,Cj1437c,Cj1438c,Cj1440c,cadF,cdtA,cdtB,cdtC,cheA,cheV,cheW,cheY,ciaB,ciaC,cstIII,cysC,eptC,fcl,flaC,flaD,flaG,flgA,flgB,flgC,flgD,flgE,flgF,flgG,flgH,flgI,flgJ,flgK,flgM,flgP,flgQ,flgR,flgS,flhA,flhB,flhF,flhG,fliA,fliD,fliE,fliF,fliG,fliH,fliI,fliK,fliL,fliM,fliN,fliP,fliQ,fliR,fl…
19-RV1-P64-2_LC03_A	LC03	19-RV1-P64-2	Campylobacter	iSeq	A	92.29	325086	48100445	28. Mrz	27	16	406413	30.43	188812	1713	1663912	21	2,1,1,3,2,1,5	1	blaOXA-605	0	None found	115	Cj1135,Cj1136,Cj1137c,Cj1138,Cj1416c,Cj1417c,Cj1419c,Cj1420c,Cj1421c,Cj1422c,Cj1426c,Cj1427c,Cj1432c,Cj1434c,Cj1435c,Cj1436c,Cj1437c,Cj1438c,Cj1440c,cadF,cdtA,cdtB,cdtC,cheA,cheV,cheW,cheY,ciaB,ciaC,cstIII,cysC,eptC,fcl,flaC,flaD,flaG,flgA,flgB,flgC,flgD,flgE,flgF,flgG,flgH,flgI,flgJ,flgK,flgM,flgP,flgQ,flgR,flgS,flhA,flhB,flhF,flhG,fliA,fliD,fliE,fliF,fliG,fliH,fliI,fliK,fliL,fliM,fliN,fliP,fliQ…
19-RV1-P64-2_LC03_B	LC03	19-RV1-P64-2	Campylobacter	iSeq	B	92.95	957306	141947550	827.184	27	15	595177	30.43	189475	1712	1664357	21	2,1,1,3,2,1,5	1	blaOXA-605	0	None found	115	Cj1135,Cj1136,Cj1137c,Cj1138,Cj1416c,Cj1417c,Cj1419c,Cj1420c,Cj1421c,Cj1422c,Cj1426c,Cj1427c,Cj1432c,Cj1434c,Cj1435c,Cj1436c,Cj1437c,Cj1438c,Cj1440c,cadF,cdtA,cdtB,cdtC,cheA,cheV,cheW,cheY,ciaB,ciaC,cstIII,cysC,eptC,fcl,flaC,flaD,flaG,flgA,flgB,flgC,flgD,flgE,flgF,flgG,flgH,flgI,flgJ,flgK,flgM,flgP,flgQ,flgR,flgS,flhA,flhB,flhF,flhG,fliA,fliD,fliE,fliF,fliG,fliH,fliI,fliK,fliL,fliM,fliN,fliP,fliQ…
19-RV1-P64-2_LC06_A	LC06	19-RV1-P64-2	Campylobacter	MiSeq	A	89.14	672944	147394395	858.925	112	105	86580	30.47	24119	1678	1653133	21	2,1,1,3,2,1,5	1	blaOXA-605	0	None found	108	Cj1135,Cj1136,Cj1138,Cj1416c,Cj1417c,Cj1419c,Cj1420c,Cj1422c,Cj1426c,Cj1427c,Cj1434c,Cj1435c,Cj1436c,Cj1437c,cadF,cdtA,cdtB,cdtC,cheA,cheV,cheW,cheY,ciaB,ciaC,cysC,eptC,fcl,flaC,flaD,flaG,flgA,flgB,flgC,flgD,flgE,flgF,flgG,flgH,flgI,flgJ,flgK,flgM,flgP,flgQ,flgR,flgS,flhA,flhB,flhF,flhG,fliA,fliD,fliE,fliF,fliG,fliH,fliI,fliK,fliL,fliM,fliN,fliP,fliQ,fliR,fliS,fliW,fliY,glf,gmhA,gmhA2,gmhB,hddA,h…
19-RV1-P64-2_LC06_B	LC06	19-RV1-P64-2	Campylobacter	MiSeq	B	90.21	994218	193677472	112.863	55	51	131563	30.47	54532	1700	1655899	21	2,1,1,3,2,1,5	1	blaOXA-605	0	None found	112	Cj1135,Cj1136,Cj1137c,Cj1416c,Cj1417c,Cj1419c,Cj1420c,Cj1421c,Cj1426c,Cj1427c,Cj1432c,Cj1434c,Cj1435c,Cj1436c,Cj1437c,Cj1440c,cadF,cdtA,cdtB,cdtC,cheA,cheV,cheW,cheY,ciaB,ciaC,cstIII,cysC,eptC,fcl,flaC,flaD,flaG,flgA,flgB,flgC,flgD,flgE,flgF,flgG,flgH,flgI,flgJ,flgK,flgM,flgP,flgQ,flgR,flgS,flhA,flhB,flhF,flhG,fliA,fliD,fliE,fliF,fliG,fliH,fliI,fliK,fliL,fliM,fliN,fliP,fliQ,fliR,fliS,fliW,fliY,gl…
19-RV1-P64-2_LC09_A	LC09	19-RV1-P64-2	Campylobacter	NextSeq	A	91.77	1889202	285269502	166.238	28	18	595161	30.43	154247	1712	1664102	21	2,1,1,3,2,1,5	1	blaOXA-605	0	None found	115	Cj1135,Cj1136,Cj1137c,Cj1138,Cj1416c,Cj1417c,Cj1419c,Cj1420c,Cj1421c,Cj1422c,Cj1426c,Cj1427c,Cj1432c,Cj1434c,Cj1435c,Cj1436c,Cj1437c,Cj1438c,Cj1440c,cadF,cdtA,cdtB,cdtC,cheA,cheV,cheW,cheY,ciaB,ciaC,cstIII,cysC,eptC,fcl,flaC,flaD,flaG,flgA,flgB,flgC,flgD,flgE,flgF,flgG,flgH,flgI,flgJ,flgK,flgM,flgP,flgQ,flgR,flgS,flhA,flhB,flhF,flhG,fliA,fliD,fliE,fliF,fliG,fliH,fliI,fliK,fliL,fliM,fliN,fliP,fliQ…
19-RV1-P64-2_LC09_B	LC09	19-RV1-P64-2	Campylobacter	NextSeq	B	91.73	2493076	376454476	219.375	26	17	595161	30.43	189459	1712	1663904	21	2,1,1,3,2,1,5	1	blaOXA-605	0	None found	115	Cj1135,Cj1136,Cj1137c,Cj1138,Cj1416c,Cj1417c,Cj1419c,Cj1420c,Cj1421c,Cj1422c,Cj1426c,Cj1427c,Cj1432c,Cj1434c,Cj1435c,Cj1436c,Cj1437c,Cj1438c,Cj1440c,cadF,cdtA,cdtB,cdtC,cheA,cheV,cheW,cheY,ciaB,ciaC,cstIII,cysC,eptC,fcl,flaC,flaD,flaG,flgA,flgB,flgC,flgD,flgE,flgF,flgG,flgH,flgI,flgJ,flgK,flgM,flgP,flgQ,flgR,flgS,flhA,flhB,flhF,flhG,fliA,fliD,fliE,fliF,fliG,fliH,fliI,fliK,fliL,fliM,fliN,fliP,fliQ…
19-RV1-P64-2_LC10_A	LC10	19-RV1-P64-2	Campylobacter	NovaSeq	A	92.04	11486298	1734430998	1010.72	26	16	406413	30.43	188812	1713	1664049	21	2,1,1,3,2,1,5	1	blaOXA-605	0	None found	115	Cj1135,Cj1136,Cj1137c,Cj1138,Cj1416c,Cj1417c,Cj1419c,Cj1420c,Cj1421c,Cj1422c,Cj1426c,Cj1427c,Cj1432c,Cj1434c,Cj1435c,Cj1436c,Cj1437c,Cj1438c,Cj1440c,cadF,cdtA,cdtB,cdtC,cheA,cheV,cheW,cheY,ciaB,ciaC,cstIII,cysC,eptC,fcl,flaC,flaD,flaG,flgA,flgB,flgC,flgD,flgE,flgF,flgG,flgH,flgI,flgJ,flgK,flgM,flgP,flgQ,flgR,flgS,flhA,flhB,flhF,flhG,fliA,fliD,fliE,fliF,fliG,fliH,fliI,fliK,fliL,fliM,fliN,fliP,fliQ…
19-RV1-P64-2_LC10_B	LC10	19-RV1-P64-2	Campylobacter	NovaSeq	B	92.44	11741448	1772958648	1033.17	25	16	406413	30.43	188812	1713	1663915	21	2,1,1,3,2,1,5	1	blaOXA-605	0	None found	114	Cj1135,Cj1136,Cj1137c,Cj1138,Cj1416c,Cj1417c,Cj1419c,Cj1420c,Cj1421c,Cj1422c,Cj1426c,Cj1427c,Cj1432c,Cj1435c,Cj1436c,Cj1437c,Cj1438c,Cj1440c,cadF,cdtA,cdtB,cdtC,cheA,cheV,cheW,cheY,ciaB,ciaC,cstIII,cysC,eptC,fcl,flaC,flaD,flaG,flgA,flgB,flgC,flgD,flgE,flgF,flgG,flgH,flgI,flgJ,flgK,flgM,flgP,flgQ,flgR,flgS,flhA,flhB,flhF,flhG,fliA,fliD,fliE,fliF,fliG,fliH,fliI,fliK,fliL,fliM,fliN,fliP,fliQ,fliR,fl…
19-RV1-P64-2_LC07_A	LC07	19-RV1-P64-2	Campylobacter	MiSeq	A	94.97	3238628	808074705	470.897	25	16	595209	30.47	189507	1718	1669907	21	2,1,1,3,2,1,5	1	blaOXA-605	0	None found	114	Cj1135,Cj1136,Cj1137c,Cj1138,Cj1416c,Cj1417c,Cj1419c,Cj1420c,Cj1421c,Cj1422c,Cj1426c,Cj1427c,Cj1432c,Cj1435c,Cj1436c,Cj1437c,Cj1438c,Cj1440c,cadF,cdtA,cdtB,cdtC,cheA,cheV,cheW,cheY,ciaB,ciaC,cstIII,cysC,eptC,fcl,flaC,flaD,flaG,flgA,flgB,flgC,flgD,flgE,flgF,flgG,flgH,flgI,flgJ,flgK,flgM,flgP,flgQ,flgR,flgS,flhA,flhB,flhF,flhG,fliA,fliD,fliE,fliF,fliG,fliH,fliI,fliK,fliL,fliM,fliN,fliP,fliQ,fliR,fl…
19-RV1-P64-2_LC07_B	LC07	19-RV1-P64-2	Campylobacter	MiSeq	B	94.99	3439386	857938937	499.955	26	17	406445	30.47	188844	1718	1669987	21	2,1,1,3,2,1,5	1	blaOXA-605	0	None found	114	Cj1135,Cj1136,Cj1137c,Cj1138,Cj1416c,Cj1417c,Cj1419c,Cj1420c,Cj1421c,Cj1422c,Cj1426c,Cj1427c,Cj1432c,Cj1435c,Cj1436c,Cj1437c,Cj1438c,Cj1440c,cadF,cdtA,cdtB,cdtC,cheA,cheV,cheW,cheY,ciaB,ciaC,cstIII,cysC,eptC,fcl,flaC,flaD,flaG,flgA,flgB,flgC,flgD,flgE,flgF,flgG,flgH,flgI,flgJ,flgK,flgM,flgP,flgQ,flgR,flgS,flhA,flhB,flhF,flhG,fliA,fliD,fliE,fliF,fliG,fliH,fliI,fliK,fliL,fliM,fliN,fliP,fliQ,fliR,fl…
19-RV1-P64-2_LC08_A	LC08	19-RV1-P64-2	Campylobacter	MiSeq	A	86.52	1643622	467514891	272.439	33	24	374225	30.44	107803	1709	1662392	21	2,1,1,3,2,1,5	1	blaOXA-605	0	None found	113	Cj1135,Cj1136,Cj1137c,Cj1138,Cj1416c,Cj1417c,Cj1419c,Cj1420c,Cj1422c,Cj1426c,Cj1427c,Cj1432c,Cj1435c,Cj1436c,Cj1437c,Cj1438c,Cj1440c,cadF,cdtA,cdtB,cdtC,cheA,cheV,cheW,cheY,ciaB,ciaC,cstIII,cysC,eptC,fcl,flaC,flaD,flaG,flgA,flgB,flgC,flgD,flgE,flgF,flgG,flgH,flgI,flgJ,flgK,flgM,flgP,flgQ,flgR,flgS,flhA,flhB,flhF,flhG,fliA,fliD,fliE,fliF,fliG,fliH,fliI,fliK,fliL,fliM,fliN,fliP,fliQ,fliR,fliS,fliW,…
19-RV1-P64-3_LC01_A	LC01	19-RV1-P64-3	Listeria	S5	A	42.49	1501738	484568144	161.521	20	12	870369	37.85	604372	2911	2934428	9	6,5,6,4,1,4,1	2	fosX,lin	0	None found	32	actA,ami,aut,bsh,clpC,clpE,clpP,fbpA,gtcA,hly,hpt,iap/cwhA,inlA,inlB,inlC,inlF,inlJ,inlK,lap,lapB,lntA,lpeA,lplA1,lspA,mpl,oatA,pdgA,plcA,plcB,prfA,prsA2,vip
19-RV1-P64-3_LC01_B	LC01	19-RV1-P64-3	Listeria	S5	B	44.64	1324062	408680262	136.225	21	12	869551	37.85	604611	2911	2933951	9	6,5,6,4,1,4,1	2	fosX,lin	0	None found	32	actA,ami,aut,bsh,clpC,clpE,clpP,fbpA,gtcA,hly,hpt,iap/cwhA,inlA,inlB,inlC,inlF,inlJ,inlK,lap,lapB,lntA,lpeA,lplA1,lspA,mpl,oatA,pdgA,plcA,plcB,prfA,prsA2,vip
19-RV1-P64-3_LC04_A	LC04	19-RV1-P64-3	Listeria	MiSeq	A	93.46	1552100	302085468	100.694	19	13	871380	37.86	604983	2892	2937337	9	6,5,6,4,1,4,1	2	fosX,lin	0	None found	32	actA,ami,aut,bsh,clpC,clpE,clpP,fbpA,gtcA,hly,hpt,iap/cwhA,inlA,inlB,inlC,inlF,inlJ,inlK,lap,lapB,lntA,lpeA,lplA1,lspA,mpl,oatA,pdgA,plcA,plcB,prfA,prsA2,vip
19-RV1-P64-3_LC04_B	LC04	19-RV1-P64-3	Listeria	MiSeq	B	93.8	1260340	245572148	818.565	17	12	871500	37.86	605108	2890	2936975	9	6,5,6,4,1,4,1	2	fosX,lin	0	None found	32	actA,ami,aut,bsh,clpC,clpE,clpP,fbpA,gtcA,hly,hpt,iap/cwhA,inlA,inlB,inlC,inlF,inlJ,inlK,lap,lapB,lntA,lpeA,lplA1,lspA,mpl,oatA,pdgA,plcA,plcB,prfA,prsA2,vip
19-RV1-P64-3_LC05_A	LC05	19-RV1-P64-3	Listeria	MiSeq	A	93.83	689418	166864758	55.621	16	12	871506	37.86	605108	2891	2936492	9	6,5,6,4,1,4,1	2	fosX,lin	0	None found	32	actA,ami,aut,bsh,clpC,clpE,clpP,fbpA,gtcA,hly,hpt,iap/cwhA,inlA,inlB,inlC,inlF,inlJ,inlK,lap,lapB,lntA,lpeA,lplA1,lspA,mpl,oatA,pdgA,plcA,plcB,prfA,prsA2,vip
19-RV1-P64-3_LC05_B	LC05	19-RV1-P64-3	Listeria	MiSeq	B	94.44	1479884	359517112	119.838	17	12	871380	37.86	604983	2891	2936464	9	6,5,6,4,1,4,1	2	fosX,lin	0	None found	32	actA,ami,aut,bsh,clpC,clpE,clpP,fbpA,gtcA,hly,hpt,iap/cwhA,inlA,inlB,inlC,inlF,inlJ,inlK,lap,lapB,lntA,lpeA,lplA1,lspA,mpl,oatA,pdgA,plcA,plcB,prfA,prsA2,vip
19-RV1-P64-3_LC02a_A	LC02a	19-RV1-P64-3	Listeria	iSeq	A	90.5	1231814	173706445	579.015	17	12	871332	37.86	604935	2890	2936668	9	6,5,6,4,1,4,1	2	fosX,lin	0	None found	32	actA,ami,aut,bsh,clpC,clpE,clpP,fbpA,gtcA,hly,hpt,iap/cwhA,inlA,inlB,inlC,inlF,inlJ,inlK,lap,lapB,lntA,lpeA,lplA1,lspA,mpl,oatA,pdgA,plcA,plcB,prfA,prsA2,vip
19-RV1-P64-3_LC02b_A	LC02b	19-RV1-P64-3	Listeria	MiSeq	A	98.28	577890	110565652	368.548	19	13	871506	37.86	605108	2891	2937507	9	6,5,6,4,1,4,1	2	fosX,lin	0	None found	32	actA,ami,aut,bsh,clpC,clpE,clpP,fbpA,gtcA,hly,hpt,iap/cwhA,inlA,inlB,inlC,inlF,inlJ,inlK,lap,lapB,lntA,lpeA,lplA1,lspA,mpl,oatA,pdgA,plcA,plcB,prfA,prsA2,vip
19-RV1-P64-3_LC02c_A	LC02c	19-RV1-P64-3	Listeria	NextSeq	A	87.95	7065618	1040400113	346.796	23	13	871302	37.86	604911	2890	2936765	9	6,5,6,4,1,4,1	2	fosX,lin	0	None found	32	actA,ami,aut,bsh,clpC,clpE,clpP,fbpA,gtcA,hly,hpt,iap/cwhA,inlA,inlB,inlC,inlF,inlJ,inlK,lap,lapB,lntA,lpeA,lplA1,lspA,mpl,oatA,pdgA,plcA,plcB,prfA,prsA2,vip
19-RV1-P64-3_LC03_A	LC03	19-RV1-P64-3	Listeria	iSeq	A	92.85	806970	118678358	39.559	19	13	871348	37.86	604951	2892	2936327	9	6,5,6,4,1,4,1	2	fosX,lin	0	None found	32	actA,ami,aut,bsh,clpC,clpE,clpP,fbpA,gtcA,hly,hpt,iap/cwhA,inlA,inlB,inlC,inlF,inlJ,inlK,lap,lapB,lntA,lpeA,lplA1,lspA,mpl,oatA,pdgA,plcA,plcB,prfA,prsA2,vip
19-RV1-P64-3_LC03_B	LC03	19-RV1-P64-3	Listeria	iSeq	B	93.58	1107248	164187708	547.286	20	13	871348	37.86	604951	2892	2937050	9	6,5,6,4,1,4,1	2	fosX,lin	0	None found	32	actA,ami,aut,bsh,clpC,clpE,clpP,fbpA,gtcA,hly,hpt,iap/cwhA,inlA,inlB,inlC,inlF,inlJ,inlK,lap,lapB,lntA,lpeA,lplA1,lspA,mpl,oatA,pdgA,plcA,plcB,prfA,prsA2,vip
19-RV1-P64-3_LC06_A	LC06	19-RV1-P64-3	Listeria	MiSeq	A	87.61	1780168	379108416	126.368	26	22	473314	37.86	293228	2891	2936967	9	6,5,6,4,1,4,1	2	fosX,lin	0	None found	32	actA,ami,aut,bsh,clpC,clpE,clpP,fbpA,gtcA,hly,hpt,iap/cwhA,inlA,inlB,inlC,inlF,inlJ,inlK,lap,lapB,lntA,lpeA,lplA1,lspA,mpl,oatA,pdgA,plcA,plcB,prfA,prsA2,vip
19-RV1-P64-3_LC06_B	LC06	19-RV1-P64-3	Listeria	MiSeq	B	86.16	1111114	237539218	791.788	34	29	543715	37.86	218673	2887	2935398	9	6,5,6,4,1,4,1	2	fosX,lin	0	None found	32	actA,ami,aut,bsh,clpC,clpE,clpP,fbpA,gtcA,hly,hpt,iap/cwhA,inlA,inlB,inlC,inlF,inlJ,inlK,lap,lapB,lntA,lpeA,lplA1,lspA,mpl,oatA,pdgA,plcA,plcB,prfA,prsA2,vip
19-RV1-P64-3_LC09_A	LC09	19-RV1-P64-3	Listeria	NextSeq	A	91.22	2349644	354796244	118.264	17	13	871332	37.85	604935	2892	2935815	9	6,5,6,4,1,4,1	2	fosX,lin	0	None found	32	actA,ami,aut,bsh,clpC,clpE,clpP,fbpA,gtcA,hly,hpt,iap/cwhA,inlA,inlB,inlC,inlF,inlJ,inlK,lap,lapB,lntA,lpeA,lplA1,lspA,mpl,oatA,pdgA,plcA,plcB,prfA,prsA2,vip
19-RV1-P64-3_LC09_B	LC09	19-RV1-P64-3	Listeria	NextSeq	B	91.83	2378550	359161050	119.719	21	13	871332	37.86	604935	2892	2936464	9	6,5,6,4,1,4,1	2	fosX,lin	0	None found	32	actA,ami,aut,bsh,clpC,clpE,clpP,fbpA,gtcA,hly,hpt,iap/cwhA,inlA,inlB,inlC,inlF,inlJ,inlK,lap,lapB,lntA,lpeA,lplA1,lspA,mpl,oatA,pdgA,plcA,plcB,prfA,prsA2,vip
19-RV1-P64-3_LC10_A	LC10	19-RV1-P64-3	Listeria	NovaSeq	A	92.29	13754710	2076961210	692.313	23	13	871324	37.86	604951	2892	2937508	9	6,5,6,4,1,4,1	2	fosX,lin	0	None found	32	actA,ami,aut,bsh,clpC,clpE,clpP,fbpA,gtcA,hly,hpt,iap/cwhA,inlA,inlB,inlC,inlF,inlJ,inlK,lap,lapB,lntA,lpeA,lplA1,lspA,mpl,oatA,pdgA,plcA,plcB,prfA,prsA2,vip
19-RV1-P64-3_LC10_B	LC10	19-RV1-P64-3	Listeria	NovaSeq	B	93.36	14309550	2160742050	720.239	18	13	871348	37.86	604951	2892	2936404	9	6,5,6,4,1,4,1	2	fosX,lin	0	None found	32	actA,ami,aut,bsh,clpC,clpE,clpP,fbpA,gtcA,hly,hpt,iap/cwhA,inlA,inlB,inlC,inlF,inlJ,inlK,lap,lapB,lntA,lpeA,lplA1,lspA,mpl,oatA,pdgA,plcA,plcB,prfA,prsA2,vip
19-RV1-P64-3_LC07_A	LC07	19-RV1-P64-3	Listeria	MiSeq	A	93.51	2359472	587573347	195.856	16	13	871380	37.87	604983	2898	2942578	9	6,5,6,4,1,4,1	2	fosX,lin	0	None found	32	actA,ami,aut,bsh,clpC,clpE,clpP,fbpA,gtcA,hly,hpt,iap/cwhA,inlA,inlB,inlC,inlF,inlJ,inlK,lap,lapB,lntA,lpeA,lplA1,lspA,mpl,oatA,pdgA,plcA,plcB,prfA,prsA2,vip
19-RV1-P64-3_LC07_B	LC07	19-RV1-P64-3	Listeria	MiSeq	B	93.63	2037830	507802965	169.266	17	14	871380	37.87	604983	2898	2942321	9	6,5,6,4,1,4,1	2	fosX,lin	0	None found	32	actA,ami,aut,bsh,clpC,clpE,clpP,fbpA,gtcA,hly,hpt,iap/cwhA,inlA,inlB,inlC,inlF,inlJ,inlK,lap,lapB,lntA,lpeA,lplA1,lspA,mpl,oatA,pdgA,plcA,plcB,prfA,prsA2,vip
19-RV1-P64-3_LC08_A	LC08	19-RV1-P64-3	Listeria	MiSeq	A	81.89	1578072	459275074	153.09	78	69	362973	37.93	71346	2862	2917053	9	6,5,6,4,1,4,1	2	fosX,lin	0	None found	32	actA,ami,aut,bsh,clpC,clpE,clpP,fbpA,gtcA,hly,hpt,iap/cwhA,inlA,inlB,inlC,inlF,inlJ,inlK,lap,lapB,lntA,lpeA,lplA1,lspA,mpl,oatA,pdgA,plcA,plcB,prfA,prsA2,vip
19-RV1-P64-4_LC01_A	LC01	19-RV1-P64-4	Listeria	S5	A	41.62	1516908	506922961	167.858	43	20	644498	37.86	477767	2930	2981580	59	11,1,12,16,3,1,7	2	fosX,lin	0	None found	31	ami,aut,bsh,clpC,clpE,clpP,fbpA,gtcA,hly,hpt,iap/cwhA,inlA,inlB,inlC,inlF,inlJ,inlK,lap,lapB,lntA,lpeA,lplA1,lspA,mpl,oatA,pdgA,plcA,plcB,prfA,prsA2,vip
19-RV1-P64-4_LC01_B	LC01	19-RV1-P64-4	Listeria	S5	B	38.85	1128431	381652677	126.377	30	19	644134	37.81	477767	2928	2972904	59	11,1,12,16,3,1,7	2	fosX,lin	0	None found	31	ami,aut,bsh,clpC,clpE,clpP,fbpA,gtcA,hly,hpt,iap/cwhA,inlA,inlB,inlC,inlF,inlJ,inlK,lap,lapB,lntA,lpeA,lplA1,lspA,mpl,oatA,pdgA,plcA,plcB,prfA,prsA2,vip
19-RV1-P64-4_LC04_A	LC04	19-RV1-P64-4	Listeria	MiSeq	A	93.87	1313358	254977988	844.314	24	16	778721	37.82	478008	2913	2977773	59	11,1,12,16,3,1,7	2	fosX,lin	0	None found	31	ami,aut,bsh,clpC,clpE,clpP,fbpA,gtcA,hly,hpt,iap/cwhA,inlA,inlB,inlC,inlF,inlJ,inlK,lap,lapB,lntA,lpeA,lplA1,lspA,mpl,oatA,pdgA,plcA,plcB,prfA,prsA2,vip
19-RV1-P64-4_LC04_B	LC04	19-RV1-P64-4	Listeria	MiSeq	B	93.89	1246368	241126259	798.446	24	16	778721	37.82	478008	2913	2977773	59	11,1,12,16,3,1,7	2	fosX,lin	0	None found	31	ami,aut,bsh,clpC,clpE,clpP,fbpA,gtcA,hly,hpt,iap/cwhA,inlA,inlB,inlC,inlF,inlJ,inlK,lap,lapB,lntA,lpeA,lplA1,lspA,mpl,oatA,pdgA,plcA,plcB,prfA,prsA2,vip
19-RV1-P64-4_LC05_A	LC05	19-RV1-P64-4	Listeria	MiSeq	A	94.79	1450378	359208716	118.946	22	17	778721	37.81	478124	2913	2976755	59	11,1,12,16,3,1,7	2	fosX,lin	0	None found	31	ami,aut,bsh,clpC,clpE,clpP,fbpA,gtcA,hly,hpt,iap/cwhA,inlA,inlB,inlC,inlF,inlJ,inlK,lap,lapB,lntA,lpeA,lplA1,lspA,mpl,oatA,pdgA,plcA,plcB,prfA,prsA2,vip
19-RV1-P64-4_LC05_B	LC05	19-RV1-P64-4	Listeria	MiSeq	B	94.84	1456394	361566647	119.726	25	16	778721	37.82	478008	2913	2977871	59	11,1,12,16,3,1,7	2	fosX,lin	0	None found	31	ami,aut,bsh,clpC,clpE,clpP,fbpA,gtcA,hly,hpt,iap/cwhA,inlA,inlB,inlC,inlF,inlJ,inlK,lap,lapB,lntA,lpeA,lplA1,lspA,mpl,oatA,pdgA,plcA,plcB,prfA,prsA2,vip
19-RV1-P64-4_LC02a_A	LC02a	19-RV1-P64-4	Listeria	iSeq	A	89.93	1209584	168699518	558.618	20	16	778673	37.82	482470	2910	2976701	59	11,1,12,16,3,1,7	2	fosX,lin	0	None found	31	ami,aut,bsh,clpC,clpE,clpP,fbpA,gtcA,hly,hpt,iap/cwhA,inlA,inlB,inlC,inlF,inlJ,inlK,lap,lapB,lntA,lpeA,lplA1,lspA,mpl,oatA,pdgA,plcA,plcB,prfA,prsA2,vip
19-RV1-P64-4_LC02b_A	LC02b	19-RV1-P64-4	Listeria	MiSeq	A	98.04	792422	154526443	511.687	24	16	778721	37.82	478008	2913	2978121	59	11,1,12,16,3,1,7	2	fosX,lin	0	None found	31	ami,aut,bsh,clpC,clpE,clpP,fbpA,gtcA,hly,hpt,iap/cwhA,inlA,inlB,inlC,inlF,inlJ,inlK,lap,lapB,lntA,lpeA,lplA1,lspA,mpl,oatA,pdgA,plcA,plcB,prfA,prsA2,vip
19-RV1-P64-4_LC02c_A	LC02c	19-RV1-P64-4	Listeria	NextSeq	A	86.99	4700640	700164409	231.847	30	19	778689	37.81	478705	2913	2977320	59	11,1,12,16,3,1,7	2	fosX,lin	0	None found	30	ami,aut,bsh,clpC,clpE,clpP,fbpA,gtcA,hly,hpt,iap/cwhA,inlA,inlB,inlC,inlJ,inlK,lap,lapB,lntA,lpeA,lplA1,lspA,mpl,oatA,pdgA,plcA,plcB,prfA,prsA2,vip
19-RV1-P64-4_LC03_A	LC03	19-RV1-P64-4	Listeria	iSeq	A	92.75	676522	99648589	329.968	23	17	716860	37.81	478705	2911	2976112	59	11,1,12,16,3,1,7	2	fosX,lin	0	None found	31	ami,aut,bsh,clpC,clpE,clpP,fbpA,gtcA,hly,hpt,iap/cwhA,inlA,inlB,inlC,inlF,inlJ,inlK,lap,lapB,lntA,lpeA,lplA1,lspA,mpl,oatA,pdgA,plcA,plcB,prfA,prsA2,vip
19-RV1-P64-4_LC03_B	LC03	19-RV1-P64-4	Listeria	iSeq	B	92.87	759798	111945411	370.687	20	14	778689	37.81	478705	2913	2975885	59	11,1,12,16,3,1,7	2	fosX,lin	0	None found	31	ami,aut,bsh,clpC,clpE,clpP,fbpA,gtcA,hly,hpt,iap/cwhA,inlA,inlB,inlC,inlF,inlJ,inlK,lap,lapB,lntA,lpeA,lplA1,lspA,mpl,oatA,pdgA,plcA,plcB,prfA,prsA2,vip
19-RV1-P64-4_LC06_A	LC06	19-RV1-P64-4	Listeria	MiSeq	A	88.09	1377510	294700290	975.847	26	20	506707	37.81	275702	2912	2977413	59	11,1,12,16,3,1,7	2	fosX,lin	0	None found	31	ami,aut,bsh,clpC,clpE,clpP,fbpA,gtcA,hly,hpt,iap/cwhA,inlA,inlB,inlC,inlF,inlJ,inlK,lap,lapB,lntA,lpeA,lplA1,lspA,mpl,oatA,pdgA,plcA,plcB,prfA,prsA2,vip
19-RV1-P64-4_LC06_B	LC06	19-RV1-P64-4	Listeria	MiSeq	B	87.12	1232682	275039518	910.744	45	39	366918	37.82	149938	2907	2976281	59	11,1,12,16,3,1,7	2	fosX,lin	0	None found	31	ami,aut,bsh,clpC,clpE,clpP,fbpA,gtcA,hly,hpt,iap/cwhA,inlA,inlB,inlC,inlF,inlJ,inlK,lap,lapB,lntA,lpeA,lplA1,lspA,mpl,oatA,pdgA,plcA,plcB,prfA,prsA2,vip
19-RV1-P64-4_LC09_A	LC09	19-RV1-P64-4	Listeria	NextSeq	A	91.73	2284338	344935038	114.219	21	17	778673	37.81	478689	2909	2975743	59	11,1,12,16,3,1,7	2	fosX,lin	0	None found	31	ami,aut,bsh,clpC,clpE,clpP,fbpA,gtcA,hly,hpt,iap/cwhA,inlA,inlB,inlC,inlF,inlJ,inlK,lap,lapB,lntA,lpeA,lplA1,lspA,mpl,oatA,pdgA,plcA,plcB,prfA,prsA2,vip
19-RV1-P64-4_LC09_B	LC09	19-RV1-P64-4	Listeria	NextSeq	B	91.61	1873416	282885816	936.726	24	18	778673	37.81	478683	2909	2975938	59	11,1,12,16,3,1,7	2	fosX,lin	0	None found	31	ami,aut,bsh,clpC,clpE,clpP,fbpA,gtcA,hly,hpt,iap/cwhA,inlA,inlB,inlC,inlF,inlJ,inlK,lap,lapB,lntA,lpeA,lplA1,lspA,mpl,oatA,pdgA,plcA,plcB,prfA,prsA2,vip
19-RV1-P64-4_LC10_A	LC10	19-RV1-P64-4	Listeria	NovaSeq	A	91.02	14831300	2239526300	741.579	25	15	778689	37.82	479194	2912	2977602	59	11,1,12,16,3,1,7	2	fosX,lin	0	None found	31	ami,aut,bsh,clpC,clpE,clpP,fbpA,gtcA,hly,hpt,iap/cwhA,inlA,inlB,inlC,inlF,inlJ,inlK,lap,lapB,lntA,lpeA,lplA1,lspA,mpl,oatA,pdgA,plcA,plcB,prfA,prsA2,vip
19-RV1-P64-4_LC10_B	LC10	19-RV1-P64-4	Listeria	NovaSeq	B	92.4	12205108	1842971308	610.267	21	17	778689	37.82	478705	2912	2976416	59	11,1,12,16,3,1,7	2	fosX,lin	0	None found	31	ami,aut,bsh,clpC,clpE,clpP,fbpA,gtcA,hly,hpt,iap/cwhA,inlA,inlB,inlC,inlF,inlJ,inlK,lap,lapB,lntA,lpeA,lplA1,lspA,mpl,oatA,pdgA,plcA,plcB,prfA,prsA2,vip
19-RV1-P64-4_LC07_A	LC07	19-RV1-P64-4	Listeria	MiSeq	A	94.12	2204432	549534952	181.969	26	17	778721	37.83	478008	2920	2983378	59	11,1,12,16,3,1,7	2	fosX,lin	0	None found	31	ami,aut,bsh,clpC,clpE,clpP,fbpA,gtcA,hly,hpt,iap/cwhA,inlA,inlB,inlC,inlF,inlJ,inlK,lap,lapB,lntA,lpeA,lplA1,lspA,mpl,oatA,pdgA,plcA,plcB,prfA,prsA2,vip
19-RV1-P64-4_LC07_B	LC07	19-RV1-P64-4	Listeria	MiSeq	B	94.46	3270078	814836556	269.819	25	17	778721	37.83	478008	2920	2983028	59	11,1,12,16,3,1,7	2	fosX,lin	0	None found	31	ami,aut,bsh,clpC,clpE,clpP,fbpA,gtcA,hly,hpt,iap/cwhA,inlA,inlB,inlC,inlF,inlJ,inlK,lap,lapB,lntA,lpeA,lplA1,lspA,mpl,oatA,pdgA,plcA,plcB,prfA,prsA2,vip
19-RV1-P64-4_LC08_A	LC08	19-RV1-P64-4	Listeria	MiSeq	A	83.61	1195744	344245945	113.991	62	56	297558	37.85	92588	2893	2969200	59	11,1,12,16,3,1,7	2	fosX,lin	0	None found	31	ami,aut,bsh,clpC,clpE,clpP,fbpA,gtcA,hly,hpt,iap/cwhA,inlA,inlB,inlC,inlF,inlJ,inlK,lap,lapB,lntA,lpeA,lplA1,lspA,mpl,oatA,pdgA,plcA,plcB,prfA,prsA2,vip
19-RV1-P64-5_LC01_A	LC01	19-RV1-P64-5	Salmonella	S5	A	41.79	919046	312828166	61.911	122	85	277351	51.94	162715	4708	4930633	32	17,18,22,17,5,21,19	9	aadA1,aph(3)-Ib,aph(6)-Id,blaACC-1,blaVIM-1,catA1,ere(A),qacEdelta1,sul1	3	IncHI2A_1,IncHI2_1,TrfA_1	121	avrA,cheW,cheY,csgA,csgB,csgC,csgD,csgE,csgF,csgG,entA,entB,entC,entE,entS,fepA,fepB,fepC,fepD,fepG,fimC,fimD,fimF,fimH,fimI,flgG,flgH,fliA,fliG,fliM,fliP,gtrB,invA,invB,invC,invE,invF,invG,invH,invI,invJ,iroB,iroC,iroN,lpfA,lpfB,lpfC,lpfD,lpfE,mgtB,mgtC,mig-14,misL,ompA,orgA,orgB,orgC,pipB,pipB2,prgH,prgI,prgJ,prgK,ratB,sicA,sicP,sifA,sifB,sinH,sipA/sspA,sipB/sspB,sipC/sspC,sipD,slrP,sopA,sopB/s…
19-RV1-P64-5_LC01_B	LC01	19-RV1-P64-5	Salmonella	S5	B	43.46	891541	301929990	597.542	126	84	290076	51.93	176721	4685	4929698	32	17,18,22,17,5,21,19	9	aadA1,aph(3)-Ib,aph(6)-Id,blaACC-1,blaVIM-1,catA1,ere(A),qacEdelta1,sul1	3	IncHI2A_1,IncHI2_1,TrfA_1	121	avrA,cheW,cheY,csgA,csgB,csgC,csgD,csgE,csgF,csgG,entA,entB,entC,entE,entS,fepA,fepB,fepC,fepD,fepG,fimC,fimD,fimF,fimH,fimI,flgG,flgH,fliA,fliG,fliM,fliP,gtrB,invA,invB,invC,invE,invF,invG,invH,invI,invJ,iroB,iroC,iroN,lpfA,lpfB,lpfC,lpfD,lpfE,mgtB,mgtC,mig-14,misL,ompA,orgA,orgB,orgC,pipB,pipB2,prgH,prgI,prgJ,prgK,ratB,sicA,sicP,sifA,sifB,sinH,sipA/sspA,sipB/sspB,sipC/sspC,sipD,slrP,sopA,sopB/s…
19-RV1-P64-5_LC04_A	LC04	19-RV1-P64-5	Salmonella	MiSeq	A	90.84	2236666	437289547	865.428	120	63	679001	51.97	204015	4667	4965283	32	17,18,22,17,5,21,19	9	aadA1,aph(3)-Ib,aph(6)-Id,blaACC-1,blaVIM-1,catA1,ere(A),qacEdelta1,sul1	3	IncHI2A_1,IncHI2_1,TrfA_1	123	avrA,cheW,cheY,csgA,csgB,csgC,csgD,csgE,csgF,csgG,entA,entB,entC,entE,entS,fepA,fepB,fepC,fepD,fepG,fimC,fimD,fimF,fimH,fimI,flgG,flgH,fliA,fliG,fliM,fliP,gtrB,invA,invB,invC,invE,invF,invG,invH,invI,invJ,iroB,iroC,iroN,lpfA,lpfB,lpfC,lpfD,lpfE,mgtB,mgtC,mig-14,misL,ompA,orgA,orgB,orgC,pipB,pipB2,prgH,prgI,prgJ,prgK,ratB,shdA,sicA,sicP,sifA,sifB,sinH,sipA/sspA,sipB/sspB,sipC/sspC,sipD,slrP,sopA,s…
19-RV1-P64-5_LC04_B	LC04	19-RV1-P64-5	Salmonella	MiSeq	B	91.62	2192552	425916467	84.292	116	61	679001	51.97	204015	4666	4964992	32	17,18,22,17,5,21,19	9	aadA1,aph(3)-Ib,aph(6)-Id,blaACC-1,blaVIM-1,catA1,ere(A),qacEdelta1,sul1	3	IncHI2A_1,IncHI2_1,TrfA_1	123	avrA,cheW,cheY,csgA,csgB,csgC,csgD,csgE,csgF,csgG,entA,entB,entC,entE,entS,fepA,fepB,fepC,fepD,fepG,fimC,fimD,fimF,fimH,fimI,flgG,flgH,fliA,fliG,fliM,fliP,gtrB,invA,invB,invC,invE,invF,invG,invH,invI,invJ,iroB,iroC,iroN,lpfA,lpfB,lpfC,lpfD,lpfE,mgtB,mgtC,mig-14,misL,ompA,orgA,orgB,orgC,pipB,pipB2,prgH,prgI,prgJ,prgK,ratB,shdA,sicA,sicP,sifA,sifB,sinH,sipA/sspA,sipB/sspB,sipC/sspC,sipD,slrP,sopA,s…
19-RV1-P64-5_LC05_A	LC05	19-RV1-P64-5	Salmonella	MiSeq	A	86.77	1046004	259275624	513.125	107	60	679001	51.97	204015	4666	4962825	32	17,18,22,17,5,21,19	9	aadA1,aph(3)-Ib,aph(6)-Id,blaACC-1,blaVIM-1,catA1,ere(A),qacEdelta1,sul1	3	IncHI2A_1,IncHI2_1,TrfA_1	122	avrA,cheW,cheY,csgA,csgB,csgC,csgD,csgE,csgF,csgG,entA,entB,entC,entE,entS,fepA,fepB,fepC,fepD,fepG,fimC,fimD,fimF,fimH,fimI,flgG,flgH,fliA,fliG,fliM,fliP,gtrB,invA,invB,invC,invE,invF,invG,invH,invI,invJ,iroB,iroC,iroN,lpfA,lpfB,lpfC,lpfD,lpfE,mgtB,mgtC,mig-14,misL,ompA,orgA,orgB,orgC,pipB,pipB2,prgH,prgI,prgJ,prgK,ratB,sicA,sicP,sifA,sifB,sinH,sipA/sspA,sipB/sspB,sipC/sspC,sipD,slrP,sopA,sopB/s…
19-RV1-P64-5_LC05_B	LC05	19-RV1-P64-5	Salmonella	MiSeq	B	86.19	818758	203396989	402.538	102	58	679001	51.97	248771	4666	4962056	32	17,18,22,17,5,21,19	9	aadA1,aph(3)-Ib,aph(6)-Id,blaACC-1,blaVIM-1,catA1,ere(A),qacEdelta1,sul1	3	IncHI2A_1,IncHI2_1,TrfA_1	123	avrA,cheW,cheY,csgA,csgB,csgC,csgD,csgE,csgF,csgG,entA,entB,entC,entE,entS,fepA,fepB,fepC,fepD,fepG,fimC,fimD,fimF,fimH,fimI,flgG,flgH,fliA,fliG,fliM,fliP,gtrB,invA,invB,invC,invE,invF,invG,invH,invI,invJ,iroB,iroC,iroN,lpfA,lpfB,lpfC,lpfD,lpfE,mgtB,mgtC,mig-14,misL,ompA,orgA,orgB,orgC,pipB,pipB2,prgH,prgI,prgJ,prgK,ratB,shdA,sicA,sicP,sifA,sifB,sinH,sipA/sspA,sipB/sspB,sipC/sspC,sipD,slrP,sopA,s…
19-RV1-P64-5_LC02a_A	LC02a	19-RV1-P64-5	Salmonella	iSeq	A	88.75	3202962	444692424	880.079	141	69	526186	51.96	203967	4666	4961358	32	17,18,22,17,5,21,19	9	aadA1,aph(3)-Ib,aph(6)-Id,blaACC-1,blaVIM-1,catA1,ere(A),qacEdelta1,sul1	3	IncHI2A_1,IncHI2_1,TrfA_1	123	avrA,cheW,cheY,csgA,csgB,csgC,csgD,csgE,csgF,csgG,entA,entB,entC,entE,entS,fepA,fepB,fepC,fepD,fepG,fimC,fimD,fimF,fimH,fimI,flgG,flgH,fliA,fliG,fliM,fliP,gtrB,invA,invB,invC,invE,invF,invG,invH,invI,invJ,iroB,iroC,iroN,lpfA,lpfB,lpfC,lpfD,lpfE,mgtB,mgtC,mig-14,misL,ompA,orgA,orgB,orgC,pipB,pipB2,prgH,prgI,prgJ,prgK,ratB,shdA,sicA,sicP,sifA,sifB,sinH,sipA/sspA,sipB/sspB,sipC/sspC,sipD,slrP,sopA,s…
19-RV1-P64-5_LC02b_A	LC02b	19-RV1-P64-5	Salmonella	MiSeq	A	97.62	865480	168207348	332.895	111	60	679001	51.97	204015	4666	4964107	32	17,18,22,17,5,21,19	9	aadA1,aph(3)-Ib,aph(6)-Id,blaACC-1,blaVIM-1,catA1,ere(A),qacEdelta1,sul1	3	IncHI2A_1,IncHI2_1,TrfA_1	123	avrA,cheW,cheY,csgA,csgB,csgC,csgD,csgE,csgF,csgG,entA,entB,entC,entE,entS,fepA,fepB,fepC,fepD,fepG,fimC,fimD,fimF,fimH,fimI,flgG,flgH,fliA,fliG,fliM,fliP,gtrB,invA,invB,invC,invE,invF,invG,invH,invI,invJ,iroB,iroC,iroN,lpfA,lpfB,lpfC,lpfD,lpfE,mgtB,mgtC,mig-14,misL,ompA,orgA,orgB,orgC,pipB,pipB2,prgH,prgI,prgJ,prgK,ratB,shdA,sicA,sicP,sifA,sifB,sinH,sipA/sspA,sipB/sspB,sipC/sspC,sipD,slrP,sopA,s…
19-RV1-P64-5_LC02c_A	LC02c	19-RV1-P64-5	Salmonella	NextSeq	A	85.87	4537918	675674381	133.721	136	66	678842	51.97	201695	4664	4963465	32	17,18,22,17,5,21,19	9	aadA1,aph(3)-Ib,aph(6)-Id,blaACC-1,blaVIM-1,catA1,ere(A),qacEdelta1,sul1	3	IncHI2A_1,IncHI2_1,TrfA_1	122	avrA,cheW,cheY,csgA,csgB,csgC,csgD,csgE,csgF,csgG,entA,entB,entC,entE,entS,fepA,fepB,fepC,fepD,fepG,fimC,fimD,fimF,fimH,fimI,flgG,flgH,fliA,fliG,fliM,fliP,gtrB,invA,invB,invC,invE,invF,invG,invH,invI,invJ,iroB,iroC,iroN,lpfA,lpfB,lpfC,lpfD,lpfE,mgtB,mgtC,mig-14,misL,ompA,orgA,orgB,orgC,pipB,pipB2,prgH,prgI,prgJ,prgK,ratB,sicA,sicP,sifA,sifB,sinH,sipA/sspA,sipB/sspB,sipC/sspC,sipD,slrP,sopA,sopB/s…
19-RV1-P64-5_LC03_A	LC03	19-RV1-P64-5	Salmonella	iSeq	A	91.19	892866	130926261	259.113	129	62	678802	51.95	201754	4664	4955078	32	17,18,22,17,5,21,19	9	aadA1,aph(3)-Ib,aph(6)-Id,blaACC-1,blaVIM-1,catA1,ere(A),qacEdelta1,sul1	3	IncHI2A_1,IncHI2_1,TrfA_1	123	avrA,cheW,cheY,csgA,csgB,csgC,csgD,csgE,csgF,csgG,entA,entB,entC,entE,entS,fepA,fepB,fepC,fepD,fepG,fimC,fimD,fimF,fimH,fimI,flgG,flgH,fliA,fliG,fliM,fliP,gtrB,invA,invB,invC,invE,invF,invG,invH,invI,invJ,iroB,iroC,iroN,lpfA,lpfB,lpfC,lpfD,lpfE,mgtB,mgtC,mig-14,misL,ompA,orgA,orgB,orgC,pipB,pipB2,prgH,prgI,prgJ,prgK,ratB,shdA,sicA,sicP,sifA,sifB,sinH,sipA/sspA,sipB/sspB,sipC/sspC,sipD,slrP,sopA,s…
19-RV1-P64-5_LC03_B	LC03	19-RV1-P64-5	Salmonella	iSeq	B	92.53	2283810	336446029	665.851	128	66	677441	51.97	203983	4664	4962209	32	17,18,22,17,5,21,19	9	aadA1,aph(3)-Ib,aph(6)-Id,blaACC-1,blaVIM-1,catA1,ere(A),qacEdelta1,sul1	3	IncHI2A_1,IncHI2_1,TrfA_1	123	avrA,cheW,cheY,csgA,csgB,csgC,csgD,csgE,csgF,csgG,entA,entB,entC,entE,entS,fepA,fepB,fepC,fepD,fepG,fimC,fimD,fimF,fimH,fimI,flgG,flgH,fliA,fliG,fliM,fliP,gtrB,invA,invB,invC,invE,invF,invG,invH,invI,invJ,iroB,iroC,iroN,lpfA,lpfB,lpfC,lpfD,lpfE,mgtB,mgtC,mig-14,misL,ompA,orgA,orgB,orgC,pipB,pipB2,prgH,prgI,prgJ,prgK,ratB,shdA,sicA,sicP,sifA,sifB,sinH,sipA/sspA,sipB/sspB,sipC/sspC,sipD,slrP,sopA,s…
19-RV1-P64-5_LC06_A	LC06	19-RV1-P64-5	Salmonella	MiSeq	A	82.69	1827792	449178493	888.957	168	105	608395	51.99	101861	4652	4961818	32	17,18,22,17,5,21,19	9	aadA1,aph(3)-Ib,aph(6)-Id,blaACC-1,blaVIM-1,catA1,ere(A),qacEdelta1,sul1	3	IncHI2A_1,IncHI2_1,TrfA_1	122	avrA,cheW,cheY,csgA,csgB,csgC,csgD,csgE,csgF,csgG,entA,entB,entC,entE,entS,fepA,fepB,fepC,fepD,fepG,fimC,fimD,fimF,fimH,fimI,flgG,flgH,fliA,fliG,fliM,fliP,gtrB,invA,invB,invC,invE,invF,invG,invH,invI,invJ,iroB,iroC,iroN,lpfA,lpfB,lpfC,lpfD,lpfE,mgtB,mgtC,mig-14,misL,ompA,orgA,orgB,orgC,pipB,pipB2,prgH,prgI,prgJ,prgK,ratB,shdA,sicA,sicP,sifA,sifB,sinH,sipA/sspA,sipB/sspB,sipC/sspC,sipD,slrP,sopA,s…
19-RV1-P64-5_LC06_B	LC06	19-RV1-P64-5	Salmonella	MiSeq	B	82.44	2351774	593776584	117.513	166	112	228513	51.99	90389	4658	4960732	32	17,18,22,17,5,21,19	9	aadA1,aph(3)-Ib,aph(6)-Id,blaACC-1,blaVIM-1,catA1,ere(A),qacEdelta1,sul1	3	IncHI2A_1,IncHI2_1,TrfA_1	123	avrA,cheW,cheY,csgA,csgB,csgC,csgD,csgE,csgF,csgG,entA,entB,entC,entE,entS,fepA,fepB,fepC,fepD,fepG,fimC,fimD,fimF,fimH,fimI,flgG,flgH,fliA,fliG,fliM,fliP,gtrB,invA,invB,invC,invE,invF,invG,invH,invI,invJ,iroB,iroC,iroN,lpfA,lpfB,lpfC,lpfD,lpfE,mgtB,mgtC,mig-14,misL,ompA,orgA,orgB,orgC,pipB,pipB2,prgH,prgI,prgJ,prgK,ratB,shdA,sicA,sicP,sifA,sifB,sinH,sipA/sspA,sipB/sspB,sipC/sspC,sipD,slrP,sopA,s…
19-RV1-P64-5_LC09_A	LC09	19-RV1-P64-5	Salmonella	NextSeq	A	87.92	4479208	676360408	133.857	137	70	437075	51.96	203967	4665	4960645	32	17,18,22,17,5,21,19	9	aadA1,aph(3)-Ib,aph(6)-Id,blaACC-1,blaVIM-1,catA1,ere(A),qacEdelta1,sul1	3	IncHI2A_1,IncHI2_1,TrfA_1	123	avrA,cheW,cheY,csgA,csgB,csgC,csgD,csgE,csgF,csgG,entA,entB,entC,entE,entS,fepA,fepB,fepC,fepD,fepG,fimC,fimD,fimF,fimH,fimI,flgG,flgH,fliA,fliG,fliM,fliP,gtrB,invA,invB,invC,invE,invF,invG,invH,invI,invJ,iroB,iroC,iroN,lpfA,lpfB,lpfC,lpfD,lpfE,mgtB,mgtC,mig-14,misL,ompA,orgA,orgB,orgC,pipB,pipB2,prgH,prgI,prgJ,prgK,ratB,shdA,sicA,sicP,sifA,sifB,sinH,sipA/sspA,sipB/sspB,sipC/sspC,sipD,slrP,sopA,s…
19-RV1-P64-5_LC09_B	LC09	19-RV1-P64-5	Salmonella	NextSeq	B	90.59	2554486	385727386	763.383	127	70	471506	51.96	192941	4668	4958745	32	17,18,22,17,5,21,19	9	aadA1,aph(3)-Ib,aph(6)-Id,blaACC-1,blaVIM-1,catA1,ere(A),qacEdelta1,sul1	3	IncHI2A_1,IncHI2_1,TrfA_1	123	avrA,cheW,cheY,csgA,csgB,csgC,csgD,csgE,csgF,csgG,entA,entB,entC,entE,entS,fepA,fepB,fepC,fepD,fepG,fimC,fimD,fimF,fimH,fimI,flgG,flgH,fliA,fliG,fliM,fliP,gtrB,invA,invB,invC,invE,invF,invG,invH,invI,invJ,iroB,iroC,iroN,lpfA,lpfB,lpfC,lpfD,lpfE,mgtB,mgtC,mig-14,misL,ompA,orgA,orgB,orgC,pipB,pipB2,prgH,prgI,prgJ,prgK,ratB,shdA,sicA,sicP,sifA,sifB,sinH,sipA/sspA,sipB/sspB,sipC/sspC,sipD,slrP,sopA,s…
19-RV1-P64-5_LC10_A	LC10	19-RV1-P64-5	Salmonella	NovaSeq	A	93.89	13557270	2047147770	405.146	117	58	678842	51.96	203983	4666	4961772	32	17,18,22,17,5,21,19	9	aadA1,aph(3)-Ib,aph(6)-Id,blaACC-1,blaVIM-1,catA1,ere(A),qacEdelta1,sul1	3	IncHI2A_1,IncHI2_1,TrfA_1	123	avrA,cheW,cheY,csgA,csgB,csgC,csgD,csgE,csgF,csgG,entA,entB,entC,entE,entS,fepA,fepB,fepC,fepD,fepG,fimC,fimD,fimF,fimH,fimI,flgG,flgH,fliA,fliG,fliM,fliP,gtrB,invA,invB,invC,invE,invF,invG,invH,invI,invJ,iroB,iroC,iroN,lpfA,lpfB,lpfC,lpfD,lpfE,mgtB,mgtC,mig-14,misL,ompA,orgA,orgB,orgC,pipB,pipB2,prgH,prgI,prgJ,prgK,ratB,shdA,sicA,sicP,sifA,sifB,sinH,sipA/sspA,sipB/sspB,sipC/sspC,sipD,slrP,sopA,s…
19-RV1-P64-5_LC10_B	LC10	19-RV1-P64-5	Salmonella	NovaSeq	B	91.43	14306300	2160251300	427.53	116	59	678842	51.96	203983	4665	4961576	32	17,18,22,17,5,21,19	9	aadA1,aph(3)-Ib,aph(6)-Id,blaACC-1,blaVIM-1,catA1,ere(A),qacEdelta1,sul1	3	IncHI2A_1,IncHI2_1,TrfA_1	123	avrA,cheW,cheY,csgA,csgB,csgC,csgD,csgE,csgF,csgG,entA,entB,entC,entE,entS,fepA,fepB,fepC,fepD,fepG,fimC,fimD,fimF,fimH,fimI,flgG,flgH,fliA,fliG,fliM,fliP,gtrB,invA,invB,invC,invE,invF,invG,invH,invI,invJ,iroB,iroC,iroN,lpfA,lpfB,lpfC,lpfD,lpfE,mgtB,mgtC,mig-14,misL,ompA,orgA,orgB,orgC,pipB,pipB2,prgH,prgI,prgJ,prgK,ratB,shdA,sicA,sicP,sifA,sifB,sinH,sipA/sspA,sipB/sspB,sipC/sspC,sipD,slrP,sopA,s…
19-RV1-P64-5_LC07_A	LC07	19-RV1-P64-5	Salmonella	MiSeq	A	89.02	1652556	412440859	816.251	111	61	679001	51.96	204015	4677	4969651	32	17,18,22,17,5,21,19	9	aadA1,aph(3)-Ib,aph(6)-Id,blaACC-1,blaVIM-1,catA1,ere(A),qacEdelta1,sul1	3	IncHI2A_1,IncHI2_1,TrfA_1	123	avrA,cheW,cheY,csgA,csgB,csgC,csgD,csgE,csgF,csgG,entA,entB,entC,entE,entS,fepA,fepB,fepC,fepD,fepG,fimC,fimD,fimF,fimH,fimI,flgG,flgH,fliA,fliG,fliM,fliP,gtrB,invA,invB,invC,invE,invF,invG,invH,invI,invJ,iroB,iroC,iroN,lpfA,lpfB,lpfC,lpfD,lpfE,mgtB,mgtC,mig-14,misL,ompA,orgA,orgB,orgC,pipB,pipB2,prgH,prgI,prgJ,prgK,ratB,shdA,sicA,sicP,sifA,sifB,sinH,sipA/sspA,sipB/sspB,sipC/sspC,sipD,slrP,sopA,s…
19-RV1-P64-5_LC07_B	LC07	19-RV1-P64-5	Salmonella	MiSeq	B	87.65	1634404	406096581	803.695	109	60	679001	51.96	248476	4674	4968234	32	17,18,22,17,5,21,19	9	aadA1,aph(3)-Ib,aph(6)-Id,blaACC-1,blaVIM-1,catA1,ere(A),qacEdelta1,sul1	3	IncHI2A_1,IncHI2_1,TrfA_1	123	avrA,cheW,cheY,csgA,csgB,csgC,csgD,csgE,csgF,csgG,entA,entB,entC,entE,entS,fepA,fepB,fepC,fepD,fepG,fimC,fimD,fimF,fimH,fimI,flgG,flgH,fliA,fliG,fliM,fliP,gtrB,invA,invB,invC,invE,invF,invG,invH,invI,invJ,iroB,iroC,iroN,lpfA,lpfB,lpfC,lpfD,lpfE,mgtB,mgtC,mig-14,misL,ompA,orgA,orgB,orgC,pipB,pipB2,prgH,prgI,prgJ,prgK,ratB,shdA,sicA,sicP,sifA,sifB,sinH,sipA/sspA,sipB/sspB,sipC/sspC,sipD,slrP,sopA,s…
19-RV1-P64-5_LC08_A	LC08	19-RV1-P64-5	Salmonella	MiSeq	A	76.86	1069250	300542291	594.795	199	152	171228	52.07	68754	4635	4938939	32	17,18,22,17,5,21,19	9	aadA1,aph(3)-Ib,aph(6)-Id,blaACC-1,blaVIM-1,catA1,ere(A),qacEdelta1,sul1	3	IncHI2A_1,IncHI2_1,TrfA_1	121	avrA,cheW,cheY,csgA,csgB,csgC,csgD,csgE,csgF,csgG,entA,entB,entC,entE,entS,fepA,fepB,fepC,fepD,fepG,fimC,fimD,fimF,fimH,fimI,flgG,flgH,fliA,fliG,fliM,fliP,gtrB,invA,invB,invC,invE,invF,invG,invH,invI,invJ,iroB,iroC,iroN,lpfA,lpfB,lpfC,lpfD,lpfE,mgtB,mgtC,mig-14,misL,ompA,orgA,orgB,orgC,pipB,pipB2,prgH,prgI,prgJ,prgK,ratB,shdA,sicA,sicP,sifA,sifB,sinH,sipA/sspA,sipB/sspB,sipC/sspC,sipD,slrP,sopA,s…
19-RV1-P64-6_LC01_A	LC01	19-RV1-P64-6	Salmonella	S5	A	44.24	922414	308619551	644.379	97	64	552469	52.21	216818	4416	4702912	28	15,15,19,17,5,19,18	6	aadA1,blaTEM-1,dfrA1,mcr-5NA1,sul2,tet(A)	3	Col8282_1,ColRNAI_1,IncI1_1_Alpha	113	avrA,cheW,cheY,csgA,csgB,csgC,csgD,csgE,csgF,csgG,entA,entB,entC,entE,entS,fepA,fepB,fepC,fepD,fepG,fimC,fimD,fimF,fimH,fimI,flgG,flgH,flhC,fliA,fliG,fliM,fliP,gtrB,invA,invB,invC,invE,invF,invG,invH,invI,invJ,iroB,iroC,iroN,mgtB,mgtC,mig-14,misL,ompA,orgA,orgB,orgC,pipB,prgH,prgI,prgJ,prgK,ratB,sicA,sicP,sifB,sinH,sipA/sspA,sipB/sspB,sipC/sspC,sipD,sopA,sopB/sigD,sopD2,sopE2,spaO,spaP,spaQ,spaR,…
19-RV1-P64-6_LC01_B	LC01	19-RV1-P64-6	Salmonella	S5	B	43.39	803439	262262634	547.588	105	67	438891	52.21	200961	4434	4704914	28	15,15,19,17,5,19,18	6	aadA1,blaTEM-1,dfrA1,mcr-5NA1,sul2,tet(A)	3	Col8282_1,ColRNAI_1,IncI1_1_Alpha	113	avrA,cheW,cheY,csgA,csgB,csgC,csgD,csgE,csgF,csgG,entA,entB,entC,entE,entS,fepA,fepB,fepC,fepD,fepG,fimC,fimD,fimF,fimH,fimI,flgG,flgH,flhC,fliA,fliG,fliM,fliP,gtrB,invA,invB,invC,invE,invF,invG,invH,invI,invJ,iroB,iroC,iroN,mgtB,mgtC,mig-14,misL,ompA,orgA,orgB,orgC,pipB,prgH,prgI,prgJ,prgK,ratB,sicA,sicP,sifB,sinH,sipA/sspA,sipB/sspB,sipC/sspC,sipD,sopA,sopB/sigD,sopD2,sopE2,spaO,spaP,spaQ,spaR,…
19-RV1-P64-6_LC04_A	LC04	19-RV1-P64-6	Salmonella	MiSeq	A	91.5	2393772	465810450	972.584	83	48	660204	52.23	256687	4394	4729274	28	15,15,19,17,5,19,18	6	aadA1,blaTEM-1,dfrA1,mcr-5NA1,sul2,tet(A)	3	Col8282_1,ColRNAI_1,IncI1_1_Alpha	114	avrA,cheW,cheY,csgA,csgB,csgC,csgD,csgE,csgF,csgG,entA,entB,entC,entE,entS,fepA,fepB,fepC,fepD,fepG,fimC,fimD,fimF,fimH,fimI,flgG,flgH,flhC,fliA,fliG,fliM,fliP,gtrB,invA,invB,invC,invE,invF,invG,invH,invI,invJ,iroB,iroC,iroN,mgtB,mgtC,mig-14,misL,ompA,orgA,orgB,orgC,pipB,prgH,prgI,prgJ,prgK,ratB,shdA,sicA,sicP,sifB,sinH,sipA/sspA,sipB/sspB,sipC/sspC,sipD,sopA,sopB/sigD,sopD2,sopE2,spaO,spaP,spaQ,…
19-RV1-P64-6_LC04_B	LC04	19-RV1-P64-6	Salmonella	MiSeq	B	91.92	2592616	496489582	103.664	90	46	660204	52.23	256687	4390	4730308	28	15,15,19,17,5,19,18	6	aadA1,blaTEM-1,dfrA1,mcr-5NA1,sul2,tet(A)	3	Col8282_1,ColRNAI_1,IncI1_1_Alpha	114	avrA,cheW,cheY,csgA,csgB,csgC,csgD,csgE,csgF,csgG,entA,entB,entC,entE,entS,fepA,fepB,fepC,fepD,fepG,fimC,fimD,fimF,fimH,fimI,flgG,flgH,flhC,fliA,fliG,fliM,fliP,gtrB,invA,invB,invC,invE,invF,invG,invH,invI,invJ,iroB,iroC,iroN,mgtB,mgtC,mig-14,misL,ompA,orgA,orgB,orgC,pipB,prgH,prgI,prgJ,prgK,ratB,shdA,sicA,sicP,sifB,sinH,sipA/sspA,sipB/sspB,sipC/sspC,sipD,sopA,sopB/sigD,sopD2,sopE2,spaO,spaP,spaQ,…
19-RV1-P64-6_LC05_A	LC05	19-RV1-P64-6	Salmonella	MiSeq	A	85.22	579288	140708943	293.792	86	49	660204	52.23	392644	4393	4728741	28	15,15,19,17,5,19,18	6	aadA1,blaTEM-1,dfrA1,mcr-5NA1,sul2,tet(A)	3	Col8282_1,ColRNAI_1,IncI1_1_Alpha	114	avrA,cheW,cheY,csgA,csgB,csgC,csgD,csgE,csgF,csgG,entA,entB,entC,entE,entS,fepA,fepB,fepC,fepD,fepG,fimC,fimD,fimF,fimH,fimI,flgG,flgH,flhC,fliA,fliG,fliM,fliP,gtrB,invA,invB,invC,invE,invF,invG,invH,invI,invJ,iroB,iroC,iroN,mgtB,mgtC,mig-14,misL,ompA,orgA,orgB,orgC,pipB,prgH,prgI,prgJ,prgK,ratB,shdA,sicA,sicP,sifB,sinH,sipA/sspA,sipB/sspB,sipC/sspC,sipD,sopA,sopB/sigD,sopD2,sopE2,spaO,spaP,spaQ,…
19-RV1-P64-6_LC05_B	LC05	19-RV1-P64-6	Salmonella	MiSeq	B	87.12	1404676	343342490	716.878	81	49	660204	52.23	402116	4393	4727992	28	15,15,19,17,5,19,18	6	aadA1,blaTEM-1,dfrA1,mcr-5NA1,sul2,tet(A)	3	Col8282_1,ColRNAI_1,IncI1_1_Alpha	114	avrA,cheW,cheY,csgA,csgB,csgC,csgD,csgE,csgF,csgG,entA,entB,entC,entE,entS,fepA,fepB,fepC,fepD,fepG,fimC,fimD,fimF,fimH,fimI,flgG,flgH,flhC,fliA,fliG,fliM,fliP,gtrB,invA,invB,invC,invE,invF,invG,invH,invI,invJ,iroB,iroC,iroN,mgtB,mgtC,mig-14,misL,ompA,orgA,orgB,orgC,pipB,prgH,prgI,prgJ,prgK,ratB,shdA,sicA,sicP,sifB,sinH,sipA/sspA,sipB/sspB,sipC/sspC,sipD,sopA,sopB/sigD,sopD2,sopE2,spaO,spaP,spaQ,…
19-RV1-P64-6_LC02a_A	LC02a	19-RV1-P64-6	Salmonella	iSeq	A	87.39	3007962	440020352	918.736	108	57	645515	52.22	398775	4385	4723327	28	15,15,19,17,5,19,18	6	aadA1,blaTEM-1,dfrA1,mcr-5NA1,sul2,tet(A)	3	Col8282_1,ColRNAI_1,IncI1_1_Alpha	114	avrA,cheW,cheY,csgA,csgB,csgC,csgD,csgE,csgF,csgG,entA,entB,entC,entE,entS,fepA,fepB,fepC,fepD,fepG,fimC,fimD,fimF,fimH,fimI,flgG,flgH,flhC,fliA,fliG,fliM,fliP,gtrB,invA,invB,invC,invE,invF,invG,invH,invI,invJ,iroB,iroC,iroN,mgtB,mgtC,mig-14,misL,ompA,orgA,orgB,orgC,pipB,prgH,prgI,prgJ,prgK,ratB,shdA,sicA,sicP,sifB,sinH,sipA/sspA,sipB/sspB,sipC/sspC,sipD,sopA,sopB/sigD,sopD2,sopE2,spaO,spaP,spaQ,…
19-RV1-P64-6_LC02b_A	LC02b	19-RV1-P64-6	Salmonella	MiSeq	A	97.48	952194	184087658	384.364	88	49	660204	52.23	256687	4394	4729687	28	15,15,19,17,5,19,18	6	aadA1,blaTEM-1,dfrA1,mcr-5NA1,sul2,tet(A)	3	Col8282_1,ColRNAI_1,IncI1_1_Alpha	114	avrA,cheW,cheY,csgA,csgB,csgC,csgD,csgE,csgF,csgG,entA,entB,entC,entE,entS,fepA,fepB,fepC,fepD,fepG,fimC,fimD,fimF,fimH,fimI,flgG,flgH,flhC,fliA,fliG,fliM,fliP,gtrB,invA,invB,invC,invE,invF,invG,invH,invI,invJ,iroB,iroC,iroN,mgtB,mgtC,mig-14,misL,ompA,orgA,orgB,orgC,pipB,prgH,prgI,prgJ,prgK,ratB,shdA,sicA,sicP,sifB,sinH,sipA/sspA,sipB/sspB,sipC/sspC,sipD,sopA,sopB/sigD,sopD2,sopE2,spaO,spaP,spaQ,…
19-RV1-P64-6_LC02c_A	LC02c	19-RV1-P64-6	Salmonella	NextSeq	A	86.64	5495818	815248159	170.219	95	45	659408	52.22	399686	4394	4727034	28	15,15,19,17,5,19,18	6	aadA1,blaTEM-1,dfrA1,mcr-5NA1,sul2,tet(A)	3	Col8282_1,ColRNAI_1,IncI1_1_Alpha	114	avrA,cheW,cheY,csgA,csgB,csgC,csgD,csgE,csgF,csgG,entA,entB,entC,entE,entS,fepA,fepB,fepC,fepD,fepG,fimC,fimD,fimF,fimH,fimI,flgG,flgH,flhC,fliA,fliG,fliM,fliP,gtrB,invA,invB,invC,invE,invF,invG,invH,invI,invJ,iroB,iroC,iroN,mgtB,mgtC,mig-14,misL,ompA,orgA,orgB,orgC,pipB,prgH,prgI,prgJ,prgK,ratB,shdA,sicA,sicP,sifB,sinH,sipA/sspA,sipB/sspB,sipC/sspC,sipD,sopA,sopB/sigD,sopD2,sopE2,spaO,spaP,spaQ,…
19-RV1-P64-6_LC03_A	LC03	19-RV1-P64-6	Salmonella	iSeq	A	92.19	923290	135795504	283.533	89	51	742770	52.22	378952	4385	4722073	28	15,15,19,17,5,19,18	6	aadA1,blaTEM-1,dfrA1,mcr-5NA1,sul2,tet(A)	3	Col8282_1,ColRNAI_1,IncI1_1_Alpha	113	avrA,cheW,cheY,csgA,csgB,csgC,csgD,csgE,csgF,csgG,entA,entB,entC,entE,entS,fepA,fepB,fepC,fepD,fepG,fimC,fimD,fimF,fimH,fimI,flgG,flgH,flhC,fliA,fliG,fliM,fliP,gtrB,invA,invB,invC,invE,invF,invG,invH,invI,invJ,iroB,iroC,iroN,mgtB,mgtC,mig-14,misL,ompA,orgA,orgB,orgC,pipB,prgH,prgI,prgJ,prgK,ratB,sicA,sicP,sifB,sinH,sipA/sspA,sipB/sspB,sipC/sspC,sipD,sopA,sopB/sigD,sopD2,sopE2,spaO,spaP,spaQ,spaR,…
19-RV1-P64-6_LC03_B	LC03	19-RV1-P64-6	Salmonella	iSeq	B	92.57	2302918	339473469	70.88	93	49	659408	52.22	398815	4390	4726309	28	15,15,19,17,5,19,18	6	aadA1,blaTEM-1,dfrA1,mcr-5NA1,sul2,tet(A)	3	Col8282_1,ColRNAI_1,IncI1_1_Alpha	114	avrA,cheW,cheY,csgA,csgB,csgC,csgD,csgE,csgF,csgG,entA,entB,entC,entE,entS,fepA,fepB,fepC,fepD,fepG,fimC,fimD,fimF,fimH,fimI,flgG,flgH,flhC,fliA,fliG,fliM,fliP,gtrB,invA,invB,invC,invE,invF,invG,invH,invI,invJ,iroB,iroC,iroN,mgtB,mgtC,mig-14,misL,ompA,orgA,orgB,orgC,pipB,prgH,prgI,prgJ,prgK,ratB,shdA,sicA,sicP,sifB,sinH,sipA/sspA,sipB/sspB,sipC/sspC,sipD,sopA,sopB/sigD,sopD2,sopE2,spaO,spaP,spaQ,…
19-RV1-P64-6_LC06_A	LC06	19-RV1-P64-6	Salmonella	MiSeq	A	78.17	1584034	423241537	883.703	167	134	218177	52.33	70410	4365	4705147	28	15,15,19,17,5,19,18	6	aadA1,blaTEM-1,dfrA1,mcr-5NA1,sul2,tet(A)	3	Col8282_1,ColRNAI_1,IncI1_1_Alpha	114	avrA,cheW,cheY,csgA,csgB,csgC,csgD,csgE,csgF,csgG,entA,entB,entC,entE,entS,fepA,fepB,fepC,fepD,fepG,fimC,fimD,fimF,fimH,fimI,flgG,flgH,flhC,fliA,fliG,fliM,fliP,gtrB,invA,invB,invC,invE,invF,invG,invH,invI,invJ,iroB,iroC,iroN,mgtB,mgtC,mig-14,misL,ompA,orgA,orgB,orgC,pipB,prgH,prgI,prgJ,prgK,ratB,shdA,sicA,sicP,sifB,sinH,sipA/sspA,sipB/sspB,sipC/sspC,sipD,sopA,sopB/sigD,sopD2,sopE2,spaO,spaP,spaQ,…
19-RV1-P64-6_LC06_B	LC06	19-RV1-P64-6	Salmonella	MiSeq	B	80.77	2082826	537781246	112.285	129	91	399496	52.26	115637	4372	4720652	28	15,15,19,17,5,19,18	6	aadA1,blaTEM-1,dfrA1,mcr-5NA1,sul2,tet(A)	3	Col8282_1,ColRNAI_1,IncI1_1_Alpha	113	avrA,cheW,cheY,csgA,csgB,csgC,csgD,csgE,csgF,csgG,entA,entB,entC,entE,entS,fepA,fepB,fepC,fepD,fepG,fimC,fimD,fimF,fimH,fimI,flgG,flgH,flhC,fliA,fliG,fliM,fliP,gtrB,invA,invB,invC,invE,invF,invG,invH,invI,invJ,iroB,iroC,iroN,mgtB,mgtC,mig-14,misL,ompA,orgA,orgB,orgC,pipB,prgH,prgI,prgJ,prgK,ratB,shdA,sicA,sicP,sifB,sinH,sipA/sspA,sipB/sspB,sipC/sspC,sipD,sopA,sopB/sigD,sopD2,sopE2,spaO,spaP,spaQ,…
19-RV1-P64-6_LC09_A	LC09	19-RV1-P64-6	Salmonella	NextSeq	A	89.89	2517470	380137970	793.705	99	55	659392	52.23	377981	4394	4725935	28	15,15,19,17,5,19,18	5	blaTEM-1,dfrA1,mcr-5NA1,sul2,tet(A)	3	Col8282_1,ColRNAI_1,IncI1_1_Alpha	114	avrA,cheW,cheY,csgA,csgB,csgC,csgD,csgE,csgF,csgG,entA,entB,entC,entE,entS,fepA,fepB,fepC,fepD,fepG,fimC,fimD,fimF,fimH,fimI,flgG,flgH,flhC,fliA,fliG,fliM,fliP,gtrB,invA,invB,invC,invE,invF,invG,invH,invI,invJ,iroB,iroC,iroN,mgtB,mgtC,mig-14,misL,ompA,orgA,orgB,orgC,pipB,prgH,prgI,prgJ,prgK,ratB,shdA,sicA,sicP,sifB,sinH,sipA/sspA,sipB/sspB,sipC/sspC,sipD,sopA,sopB/sigD,sopD2,sopE2,spaO,spaP,spaQ,…
19-RV1-P64-6_LC09_B	LC09	19-RV1-P64-6	Salmonella	NextSeq	B	90.85	2983992	450582792	94.079	97	52	659392	52.23	377813	4398	4725724	28	15,15,19,17,5,19,18	5	blaTEM-1,dfrA1,mcr-5NA1,sul2,tet(A)	3	Col8282_1,ColRNAI_1,IncI1_1_Alpha	114	avrA,cheW,cheY,csgA,csgB,csgC,csgD,csgE,csgF,csgG,entA,entB,entC,entE,entS,fepA,fepB,fepC,fepD,fepG,fimC,fimD,fimF,fimH,fimI,flgG,flgH,flhC,fliA,fliG,fliM,fliP,gtrB,invA,invB,invC,invE,invF,invG,invH,invI,invJ,iroB,iroC,iroN,mgtB,mgtC,mig-14,misL,ompA,orgA,orgB,orgC,pipB,prgH,prgI,prgJ,prgK,ratB,shdA,sicA,sicP,sifB,sinH,sipA/sspA,sipB/sspB,sipC/sspC,sipD,sopA,sopB/sigD,sopD2,sopE2,spaO,spaP,spaQ,…
19-RV1-P64-6_LC10_A	LC10	19-RV1-P64-6	Salmonella	NovaSeq	A	93.47	13945328	2105744528	439.667	96	47	660376	52.23	398815	4394	4727380	28	15,15,19,17,5,19,18	6	aadA1,blaTEM-1,dfrA1,mcr-5NA1,sul2,tet(A)	3	Col8282_1,ColRNAI_1,IncI1_1_Alpha	114	avrA,cheW,cheY,csgA,csgB,csgC,csgD,csgE,csgF,csgG,entA,entB,entC,entE,entS,fepA,fepB,fepC,fepD,fepG,fimC,fimD,fimF,fimH,fimI,flgG,flgH,flhC,fliA,fliG,fliM,fliP,gtrB,invA,invB,invC,invE,invF,invG,invH,invI,invJ,iroB,iroC,iroN,mgtB,mgtC,mig-14,misL,ompA,orgA,orgB,orgC,pipB,prgH,prgI,prgJ,prgK,ratB,shdA,sicA,sicP,sifB,sinH,sipA/sspA,sipB/sspB,sipC/sspC,sipD,sopA,sopB/sigD,sopD2,sopE2,spaO,spaP,spaQ,…
19-RV1-P64-6_LC10_B	LC10	19-RV1-P64-6	Salmonella	NovaSeq	B	92.59	14784904	2232520504	466.137	90	48	659408	52.22	399851	4393	4726590	28	15,15,19,17,5,19,18	6	aadA1,blaTEM-1,dfrA1,mcr-5NA1,sul2,tet(A)	3	Col8282_1,ColRNAI_1,IncI1_1_Alpha	114	avrA,cheW,cheY,csgA,csgB,csgC,csgD,csgE,csgF,csgG,entA,entB,entC,entE,entS,fepA,fepB,fepC,fepD,fepG,fimC,fimD,fimF,fimH,fimI,flgG,flgH,flhC,fliA,fliG,fliM,fliP,gtrB,invA,invB,invC,invE,invF,invG,invH,invI,invJ,iroB,iroC,iroN,mgtB,mgtC,mig-14,misL,ompA,orgA,orgB,orgC,pipB,prgH,prgI,prgJ,prgK,ratB,shdA,sicA,sicP,sifB,sinH,sipA/sspA,sipB/sspB,sipC/sspC,sipD,sopA,sopB/sigD,sopD2,sopE2,spaO,spaP,spaQ,…
19-RV1-P64-6_LC07_A	LC07	19-RV1-P64-6	Salmonella	MiSeq	A	88.91	1806466	450784021	94.121	82	51	660204	52.22	256687	4405	4733485	28	15,15,19,17,5,19,18	6	aadA1,blaTEM-1,dfrA1,mcr-5NA1,sul2,tet(A)	3	Col8282_1,ColRNAI_1,IncI1_1_Alpha	114	avrA,cheW,cheY,csgA,csgB,csgC,csgD,csgE,csgF,csgG,entA,entB,entC,entE,entS,fepA,fepB,fepC,fepD,fepG,fimC,fimD,fimF,fimH,fimI,flgG,flgH,flhC,fliA,fliG,fliM,fliP,gtrB,invA,invB,invC,invE,invF,invG,invH,invI,invJ,iroB,iroC,iroN,mgtB,mgtC,mig-14,misL,ompA,orgA,orgB,orgC,pipB,prgH,prgI,prgJ,prgK,ratB,shdA,sicA,sicP,sifB,sinH,sipA/sspA,sipB/sspB,sipC/sspC,sipD,sopA,sopB/sigD,sopD2,sopE2,spaO,spaP,spaQ,…
19-RV1-P64-6_LC07_B	LC07	19-RV1-P64-6	Salmonella	MiSeq	B	89.27	2021766	504740705	105.387	77	49	660204	52.22	392833	4399	4732824	28	15,15,19,17,5,19,18	6	aadA1,blaTEM-1,dfrA1,mcr-5NA1,sul2,tet(A)	3	Col8282_1,ColRNAI_1,IncI1_1_Alpha	114	avrA,cheW,cheY,csgA,csgB,csgC,csgD,csgE,csgF,csgG,entA,entB,entC,entE,entS,fepA,fepB,fepC,fepD,fepG,fimC,fimD,fimF,fimH,fimI,flgG,flgH,flhC,fliA,fliG,fliM,fliP,gtrB,invA,invB,invC,invE,invF,invG,invH,invI,invJ,iroB,iroC,iroN,mgtB,mgtC,mig-14,misL,ompA,orgA,orgB,orgC,pipB,prgH,prgI,prgJ,prgK,ratB,shdA,sicA,sicP,sifB,sinH,sipA/sspA,sipB/sspB,sipC/sspC,sipD,sopA,sopB/sigD,sopD2,sopE2,spaO,spaP,spaQ,…
19-RV1-P64-6_LC08_A	LC08	19-RV1-P64-6	Salmonella	MiSeq	A	78.78	1731328	475478029	992.769	118	88	367916	52.29	147077	4373	4709817	28	15,15,19,17,5,19,18	6	aadA1,blaTEM-1,dfrA1,mcr-5NA1,sul2,tet(A)	3	Col8282_1,ColRNAI_1,IncI1_1_Alpha	113	avrA,cheW,cheY,csgA,csgB,csgC,csgD,csgE,csgF,csgG,entA,entB,entC,entE,entS,fepA,fepB,fepC,fepD,fepG,fimC,fimD,fimF,fimH,fimI,flgG,flgH,flhC,fliA,fliG,fliM,fliP,gtrB,invA,invB,invC,invE,invF,invG,invH,invI,invJ,iroB,iroC,iroN,mgtB,mgtC,mig-14,misL,ompA,orgA,orgB,orgC,pipB,prgH,prgI,prgJ,prgK,ratB,shdA,sicA,sicP,sifB,sinH,sipA/sspA,sipB/sspB,sipC/sspC,sipD,sopA,sopB/sigD,sopD2,sopE2,spaO,spaP,spaQ,…
