# Supplementary material for: German-Wide Interlaboratory Study Compares Consistency, Accuracy and Reproducibility of Whole-Genome Short Read Sequencing
Source: Front Microbiol. 2020 Sep 11;11:573972. doi: 10.3389/fmicb.2020.573972 (PMC7516015; doi:10.3389/fmicb.2020.573972)
Supplement: FILE S1 — Information about the strains used for the interlaboratory study. [file Data_Sheet_1.zip › Supplementary File 8.XLSX]

## Sheet: Table 1
19-RV1-P64-5 run A	cgMLST allele calling		alignment stats for Ion Torrent assembly (LC01)				alignment stats for Illumina assemblies (LC02-LC10)
Loci	allele number for Illumina assemblies (LC02-LC10)	allele number for Ion Torrent assembly (LC01)	n insertions	n deletions	contains indels	n mismatches	n insertions	n deletions	contains indels	n mismatches
STMMW_00691	10	1843	1	0	yes	0	0	0	no	0
STMMW_01591	10	1500	0	0	no	2	0	0	no	0
STMMW_03331	10	1217	1	0	yes	0	0	0	no	0
STMMW_05701	10	479	1	0	yes	0	0	0	no	0
STMMW_06801	10	1254	1	0	yes	0	0	0	no	0
STMMW_06901	10	1369	1	0	yes	0	0	0	no	0
STMMW_07031	10	1350	1	0	yes	0	0	0	no	0
STMMW_10731	10	1097	1	0	yes	0	0	0	no	0
STMMW_13061	10	1185	0	0	no	6	0	0	no	0
STMMW_13481	7	515	1	0	yes	0	0	0	no	0
STMMW_15991	36	1562	1	0	yes	0	0	0	no	0
STMMW_19441	1	447	1	0	yes	0	0	0	no	0
STMMW_20951	10	1684	1	0	yes	0	0	0	no	0
STMMW_23171	10	1163	0	0	no	1	0	0	no	0
STMMW_23931	10	920	2	0	yes	0	0	0	no	0
STMMW_24101	1618	1632	1	0	yes	0	0	0	no	0
STMMW_24951	10	1040	1	0	yes	0	0	0	no	0
STMMW_25801	10	800	1	0	yes	0	0	0	no	0
STMMW_26571	10	559	1	0	yes	0	0	0	no	0
STMMW_28771	10	1009	1	0	yes	0	0	0	no	0
STMMW_29901	12	1976	0	1	yes	0	0	0	no	0
STMMW_30271	10	748	0	0	no	1	0	0	no	0
STMMW_31461	1168	1231	1	0	yes	0	0	0	no	0
STMMW_33101	1	352	1	0	yes	0	0	0	no	0
STMMW_33391	703	748	0	1	yes	0	0	0	no	0
STMMW_34781	1315	1365	1	0	yes	1	0	0	no	0
STMMW_35891	8	736	2	0	yes	0	0	0	no	0
STMMW_38091	10	1011	0	1	yes	0	0	0	no	0
STMMW_38931	9	582	1	0	yes	0	0	0	no	0
STMMW_41371	2007	2106	1	0	yes	0	0	0	no	0
STMMW_42471	10	1444	1	0	yes	0	0	0	no	0
